# Supplementary material for: Multiple lines of evidence for identifying potential hazards to fish from contaminants of emerging concern in Great Lakes tributaries
Source: Integr Environ Assess Manag. 2021 Dec 24;18(5):1246–59. doi: 10.1002/ieam.4561 (PMC9542151; doi:10.1002/ieam.4561)
Supplement: Supplementary file 1 — Supporting information regarding sites, chemical data, summary statistics of CECs detected in water, screening value data, vulnerability and hazard predictions, summary statistics of measured biological responses, and frequency tables used in Chi‐square. [file IEAM-18-1246-s001.xlsx]

## Sheet: TitlePage
Supplementary information for: Multiple lines of evidence for identifying potential hazards to fish from contaminants of emerging concern in Great Lakes tributaries
Sarah M. Elliott†*, Daniel J. Gefell§, Richard L. Kiesling†, Stephanie L. Hummel§§, Chryssa K. King††, Charles H. Christen††, Satomi Kohno††#, Heiko L. Schoenfuss††
†U.S. Geological Survey, Mounds View, Minnesota, USA
§U.S. Fish and Wildlife Service, Cortland, New York, USA
§§U.S. Fish and Wildlife Service, Bloomington, Minnesota, USA
††St. Cloud State University, St. Cloud, Minnesota, USA
#Current affiliation: Loyola University, Chicago, Illinois, USA
*Corresponding author: selliott@usgs.gov

## Sheet: TblS1.SiteInfo
Table S1. Study sites and their associated watershed characteristics where surface water was sampled for contaminants of emerging concern and where streamside fish exposures occurred. Unless noted otherwise, watershed characteristics correspond to an area representing the entire upstream drainage area, buffered by 250 meters on both sides of the river. Field names with an asterisk represent sever…
USGS station identifier	Field name	Major river	State	Year sampled		Number of point sources in watershed				Distance to nearest point source, meters				Total drainage area, km2	Road density, km/km2	Percent of 250 meter buffer
				Contaminants of emerging concern	Streamside exposure experiment	Hospital	NPDES	CAFO	CSO	Hospital	NPDES	CAFO	CSO			Open water	Open developed	Low developed	Medium developed	High developed	Barren	Deciduous forest	Evergreen forest	Mixed forest	Shrub/scrub	Grassland/ herbaceous	Pasture/hay	Cultivated crop	Woody wetland	Emergent herbaceous wetland
415352080473601	ASH1	Ashtabula	Ohio	2011	na	1	3	0	0	2286.8	4339.8	na	na	331.33	1.52812	1.38	4.75	3.14	0.71	0.24	0.08	46.23	0.54	0.05	2.52	3.67	9.65	22.66	4.21	0.17
415345080474601	ASH2	Ashtabula	Ohio	2011	na	1	3	0	0	1989.26	4042.86	na	na	331.12	1.52373	1.37	4.75	3.14	0.68	0.22	0.07	46.28	0.54	0.05	2.52	3.66	9.66	22.68	4.22	0.17
415328080475301	ASH3	Ashtabula	Ohio	2011	na	1	0	0	0	1374.63	na	na	na	322.18	1.45413	1.35	4.44	2.64	0.42	0.11	0.04	46.87	0.55	0.05	2.54	3.58	9.88	23.19	4.18	0.16
440729083421301	AUGR1	Au Gres	Michigan	2019	na	1	0	0	0	25308.3	na	na	na	395.525	2.63	2.66	3.47	2.02	0.23	0.02	0.16	26.04	5.84	2.62	1.48	6.47	18.87	14.14	14.26	1.74
440447083411201	AUGR2	Au Gres	Michigan	2019	na	1	0	0	0	38326.7	na	na	na	615.996	2.54	1.5	3.16	2.58	0.48	0.03	0.26	23.06	4.64	2.03	1.39	6.72	14.9	21.79	16.13	1.39
440306083412201	AUGR3	Au Gres	Michigan	2019	na	1	0	0	0	43848.3	na	na	na	661.959	2.55	1.4	3	2.61	0.58	0.03	0.24	21.72	4.41	1.88	1.32	6.61	14.23	24.26	16.37	1.37
04138550	AUGR4	Au Gres	Michigan	2019	na	3	0	0	0	2130.64	na	na	na	737.562	2.57	1.31	3.18	2.81	0.66	0.06	0.32	20.8	4.03	1.72	1.29	6.75	13.52	23.56	18.29	1.75
424533078311401	BUF1	Buffalo	New York	2019	na	0	0	4	0	na	na	17328	na	224.309	2.45	0.28	3.24	0.57	0.05	0	0	26.64	5.78	7.57	1.9	0.16	25.99	21.28	5.04	1.52
424925078351401	BUF2	Buffalo	New York	2019	na	0	0	0	0	na	na	na	na	2.11493	2.84	0	5.06	1.58	0.2	0	0	17.88	1.71	1.84	0	0	24.71	37.33	8.02	1.84
425042078392901	BUF3	Buffalo	New York	2019	na	0	0	6	0	na	na	11212.2	na	320.359	2.55	0.3	3.78	0.72	0.07	0	0	29.92	5.52	6.93	1.78	0.24	23.99	19.8	5.66	1.34
04215000	BUF4	Buffalo	New York	2019	na	0	0	2	0	na	na	40938.5	na	252.46	2.54	0.27	4.6	1.26	0.19	0.03	0	34.9	2	3.49	1.97	0.52	26.42	13.79	9.29	1.31
04215555	BUF5	Buffalo	New York	2019	na	1	1	2	0	8689.36	28936.2	56840.5	na	361.894	3.23	0.32	7.02	3.26	0.85	0.39	0.21	47.23	6.72	4.83	1.88	0.44	14.5	5.72	5.7	0.94
0421580305	BUF6	Buffalo	New York	2019	na	3	2	10	27	5195.18	1768.87	34901.1	39.67	1119.94	3.6	0.39	6.43	3.8	1.22	0.49	0.1	35.33	4.41	4.63	1.74	0.55	20.52	11.9	7.27	1.22
422944078382701	CAT1	Cattaraugus	New York	2019	na	0	0	9	0	na	na	22308.2	na	531.453	2.63	0.78	3.91	1.14	0.29	0.09	0.18	33.87	6.71	5.26	2.14	0.22	17.68	18.88	6.72	2.14
422849078415901	CAT2	Cattaraugus	New York	2019	na	1	2	9	0	7442.42	6412.2	30546.2	na	662.32	2.68	0.81	4.26	1.26	0.31	0.11	0.17	34.72	7.63	5.47	2.03	0.27	16.81	18.01	6.1	2.02
422025078512601	CAT3	Cattaraugus	New York	2019	na	0	0	0	0	na	na	na	na	37.2466	2.81	0.54	6.36	1.7	0.28	0.02	0	53.17	6.42	0.99	3.88	2.74	13.32	10.51	0	0.04
422704078550501	CAT4	Cattaraugus	New York	2019	na	1	2	11	1	36592.1	35561.8	29912.7	26570.3	1139.15	2.63	0.91	3.96	0.99	0.23	0.07	0.24	38.6	9.56	5.57	2.26	0.67	14.91	16.19	4.27	1.56
422806078564201	CAT5	Cattaraugus	New York	2019	na	2	3	11	1	1047.11	538.25	33015.7	29673.4	1168.31	2.65	0.9	4.12	1.16	0.27	0.09	0.26	38.88	9.52	5.67	2.26	0.66	14.66	15.86	4.15	1.53
04214000	CAT6	Cattaraugus	New York	2019	na	0	0	1	0	na	na	18858.5	na	144.975	2.48	0.46	3.73	0.78	0.18	0.03	0.01	29.73	11.12	5.33	0.62	0.44	17.57	24.54	4.73	0.79
04214019	CAT7	Cattaraugus	New York	2019	na	5	3	12	1	14253.4	24354.2	31144.6	53489.4	1451.01	2.65	1.08	3.97	1.08	0.26	0.09	0.33	38.45	9.26	5.79	1.97	0.6	14.73	16.65	4.23	1.52
0421402001	CAT8	Cattaraugus	New York	2019	na	0	0	0	0	na	na	na	na	9.08195	3.52	0	6.35	3.9	2.42	1.15	0	16.66	0.22	0.65	0.36	0.32	17.85	47.43	2.31	0.79
999999999999901	CHP1	Chippewa	Michigan	2019	na	0	0	4	0	na	na	26769	na	531.432	2.77	8.02	4.08	1.77	0.22	0.03	0.07	25.59	3.12	0.87	1.99	6.91	10.34	8.5	24.71	3.83
999999999999902	CHP2	Chippewa	Michigan	2019	na	1	0	7	0	42201.4	na	11795.5	na	1025.65	2.77	5.53	4.58	2.16	0.33	0.08	0.28	20.32	2.42	0.75	1.3	5.04	12.78	19.77	22.13	2.57
999999999999903	CHP3	Chippewa	Michigan	2019	na	1	0	7	0	44703.4	na	14297.5	na	1027.54	2.79	5.51	4.67	2.25	0.43	0.15	0.28	20.24	2.41	0.74	1.3	5.02	12.73	19.69	22.06	2.56
999999999999904	CHP4	Chippewa	Michigan	2019	na	0	0	4	0	na	na	16790.8	na	467.488	2.72	7.07	3.73	1.72	0.22	0.03	0.07	24.88	3.03	0.86	1.93	6.84	10.59	8.94	26.1	4
999999999999905	CHP5	Chippewa	Michigan	2019	na	1	1	7	0	50374.7	5455.99	19968.8	na	1044.22	2.81	5.42	4.98	2.41	0.48	0.16	0.27	19.98	2.37	0.73	1.28	4.96	12.6	19.72	22.15	2.54
041655578	CLI1DOWN	Clinton	Michigan	2013	na	41	6	1	0	2164.17	579.35	50452	na	2059.54	4.22888	3.9	15.81	14.43	10.68	3.64	0.6	15.08	0.38	0.49	0.22	1.24	7.75	13.49	11.26	1.04
041655577	CLI2CAPT	Clinton	Michigan	2013	na	41	5	1	0	1925.01	21190.8	50220.4	na	2058.67	4.22738	3.9	15.81	14.43	10.65	3.64	0.6	15.08	0.38	0.49	0.22	1.25	7.75	13.49	11.27	1.04
04160976	CLI3WWTP	Clinton	Michigan	2013	na	3	0	0	0	3946.29	na	na	na	277.02	4.22927	21.07	16.74	15.67	6.89	3.38	0.86	10.11	0.41	0.69	0.02	0.8	1.25	0.35	18.99	2.76
424315083050801	CLI4STONY	Clinton	Michigan	2013	na	0	0	0	0	na	na	na	na	94.72	2.03632	8.11	6.81	2.68	0.79	0.1	0.33	35.18	0.75	1.1	0.18	1.83	10.1	5.13	25.7	1.21
423659083223101	CLI5CASS	Clinton	Michigan	2013	na	0	0	0	0	na	na	na	na	1.14	3.58416	22.94	23.1	25	14.72	1.27	0	0	0	0.79	0	0	0	0	10.28	1.9
412337081374600	CUY1ROCK	Cuyahoga	Ohio	2013	na	23	11	2	33	9393.57	11678.4	13730	20949.1	1718.95	3.13531	4.2	17.07	11.57	3.66	1.33	0.12	38.99	0.99	0.08	0.41	3.17	6.75	6.85	4.58	0.24
411159081341000	CUY2BOLANZ	Cuyahoga	Ohio	2013	na	11	5	0	32	17264	7126.34	na	11290.8	1122.23	2.8028	5.82	13.43	8.89	3.08	1.23	0.2	36.38	0.9	0.09	0.45	3.74	9.7	10.79	5.02	0.28
04061995	CUY3WWTP	Cuyahoga	Ohio	2013	na	11	4	0	32	10903.9	18145.7	na	4889.74	1023.05	2.74722	6.34	12.63	8.91	3.17	1.31	0.21	35.1	0.75	0.1	0.47	3.97	10.12	11.53	5.08	0.31
04206000	CUY4UP	Cuyahoga	Ohio	2013	na	11	4	0	32	6727	13980.3	na	623.08	945.27	2.61724	6.72	11.38	7.7	2.99	1.29	0.23	35.63	0.79	0.1	0.44	3.86	10.63	12.58	5.32	0.33
412414081110900	CUY5LaDUE	Cuyahoga	Ohio	2013	na	0	0	0	0	na	na	na	na	93.71	1.612	13.89	7.68	3.43	0.59	0.1	0.02	39.93	0.22	0.31	0.28	4.85	8.77	18.08	1.42	0.45
421738083055601	DTR1	Detroit	Michigan	2010-12	na	97	19	3	56	6131.59	14100.6	102309	603.03	17086.8	2.41698	6.4	8.08	6.58	4.15	1.36	0.38	15.73	0.49	0.56	0.32	1.36	11.14	32.73	9.29	1.41
421625083063601	DTR2	Detroit	Michigan	2010, 2012	na	120	25	3	134	7470.82	1337.4	104768	2135.72	18276	2.99042	5.66	10.69	9.31	5.99	2.09	0.41	14.98	0.43	0.54	0.29	1.27	9.96	28.55	8.57	1.27
421219083084601	DTR3	Detroit	Michigan	2010	na	126	28	3	134	7457.24	2189.44	113121	10582.6	18442.9	3.0419	5.75	10.75	9.46	6.28	2.21	0.41	14.86	0.42	0.53	0.28	1.27	9.84	28.2	8.47	1.27
420650083110001	DTR4	Detroit	Michigan	2010-11	na	127	34	3	136	4223.81	1631.53	124772	9288.52	18487.4	3.04428	5.93	10.79	9.49	6.31	2.23	0.41	14.82	0.42	0.53	0.28	1.27	9.79	28.04	8.42	1.28
420509083103901	DTR5	Detroit	Michigan	2010	na	127	35	3	136	7531.09	4932.69	128077	12586	18497.9	3.04704	6	10.79	9.5	6.32	2.23	0.41	14.8	0.42	0.53	0.28	1.27	9.77	28	8.41	1.27
420424083110401	DTR6	Detroit	Michigan	2010	na	127	35	3	136	8277.88	5743.1	128839	13347.8	18507.8	3.04595	6.1	10.8	9.51	6.32	2.23	0.41	14.79	0.42	0.52	0.28	1.26	9.75	27.93	8.4	1.28
420738083102301	GROSIL3	Detroit	Michigan	2011	na	127	33	3	136	2665.25	145.63	122672	7596.26	18483.5	3.04434	5.91	10.78	9.49	6.3	2.22	0.41	14.82	0.42	0.53	0.28	1.27	9.8	28.06	8.43	1.28
421209083083201	PTHENN1	Detroit	Michigan	2011	na	126	28	3	134	945.42	3282.73	113757	11762.4	18443.6	3.04158	5.76	10.75	9.46	6.28	2.21	0.41	14.86	0.42	0.53	0.28	1.27	9.84	28.2	8.47	1.27
420714083104801	TRENTN4	Detroit	Michigan	2011	na	127	34	3	136	4017.54	688.9	123828	8901.09	18487.1	3.04489	5.92	10.8	9.49	6.31	2.23	0.41	14.82	0.42	0.53	0.28	1.27	9.79	28.04	8.42	1.28
421100083080801	WYAND2	Detroit	Michigan	2011	na	126	29	3	136	3860.4	3388.38	116159	12991.4	18475.9	3.03914	5.83	10.74	9.45	6.28	2.21	0.42	14.85	0.42	0.53	0.28	1.27	9.83	28.16	8.46	1.28
431310078425901	EMC1	Eighteenmile Creek	New York	2019	na	3	2	0	10	7976.76	5381.18	na	6106.34	57.0898	4.65	0.01	7.44	5.3	2.71	1.82	0.32	22.01	0.07	1.39	0.18	0.42	26.94	24.97	5.68	0.8
04219767	EMC2	Eighteenmile Creek	New York	2019	na	3	2	4	10	12322.7	9727.14	21736.6	10452.3	185.535	3.47	0.58	6.16	3.02	1.06	0.56	0.09	18.54	0.31	1.24	0.18	0.25	25.52	31.38	10.03	1.09
431712078425601	EMC3	Eighteenmile Creek	New York	2019	na	3	2	4	10	17749.5	15153.9	27163.3	15879.1	216.266	3.39	0.54	5.8	2.99	1.03	0.51	0.08	19.03	0.29	1.18	0.17	0.22	24.6	31.15	11.45	0.97
431822078425401	EMC4	Eighteenmile Creek	New York	2019	na	4	2	4	10	3264.54	18999.7	31009.1	19724.9	221.378	3.45	0.77	5.91	3.13	1.06	0.5	0.08	18.87	0.29	1.21	0.18	0.22	24.7	30.76	11.37	0.97
04213070	ELK1	Elk	Pennsylvania	2019	na	0	0	0	0	na	na	na	na	37.8995	2.36	0.18	3.35	1.06	0.06	0	0	50.08	7.44	0.24	0.39	1.28	8.99	25.27	1.68	0
04213072	ELK2	Elk	Pennsylvania	2019	na	0	0	0	0	na	na	na	na	149.153	2.87	0.12	5.44	2.36	0.33	0.04	0.11	41.06	2.51	2.48	2.82	0.55	26.03	10.85	5.02	0.28
04213078	ELK3	Elk	Pennsylvania	2019	na	0	0	0	0	na	na	na	na	242.69	2.92	0.19	5.04	2.27	0.36	0.06	0.07	45.95	3.07	1.61	1.92	1.14	19.03	15.37	3.73	0.21
04213085	ELK4	Elk	Pennsylvania	2019	na	0	0	0	0	na	na	na	na	254.825	2.96	0.19	5.44	2.41	0.38	0.06	0.06	45.66	2.97	1.55	1.87	1.21	18.64	15.69	3.68	0.2
455258087071301	ESC1	Escanaba	Wisconsin	2019	na	2	1	0	0	59803.7	88474.8	na	na	2252.1	2.69	3.78	2.33	0.49	0.15	0.04	0.88	13.8	14.67	14.21	3.45	2.85	0.62	0.21	40.6	1.93
455032087050101	ESC2	Escanaba	Wisconsin	2019	na	3	1	0	0	528.32	105224	na	na	2322.52	2.7	4.03	2.37	0.52	0.15	0.04	0.88	14.04	14.47	14.05	3.42	2.87	0.64	0.24	40.39	1.91
454752087044801	ESC3	Escanaba	Wisconsin	2019	na	3	2	0	0	6813.61	1444.47	na	na	2396.63	2.71	4.17	2.41	0.57	0.18	0.07	0.91	14.12	14.28	13.88	3.38	2.85	0.67	0.24	40.39	1.9
04085060	DPERE9	Fox	Wisconsin	2012	na	26	18	42	0	10368.6	3505.48	10992.4	na	15020.2	1.39094	8.81	3.82	2.51	0.91	0.34	0.04	15.14	0.87	1.7	0.26	0.41	8.39	30.28	17.17	9.33
040851378	EASTR10	Fox	Wisconsin	2011	na	4	0	7	0	1381.42	na	17283.4	na	341.02	2.54269	0.31	7.72	8.41	3.37	1.11	0.41	10.39	0.01	0.6	0.35	0.89	27.13	34.65	3.76	0.88
na	FXR*	Fox	Wisconsin	2010-11	na	31	21	52	0	3960.27	759.94	19870.2	na	15542.8	1.46403	8.41	4.04	2.87	1.1	0.43	0.05	14.81	0.82	1.64	0.26	0.44	9.27	30.57	16.42	8.86
04085052	FXR13	Fox	Wisconsin	2012	na	25	17	41	0	15586.1	12472.8	2224.33	na	14844.4	1.36051	8.85	3.73	2.34	0.82	0.32	0.04	15.36	0.89	1.73	0.27	0.41	8.11	30.17	17.46	9.51
04085010	FXR14	Fox	Wisconsin	2012	na	25	17	35	0	12948.9	9889.95	6546.43	na	15542.2	1.46405	8.41	4.04	2.87	1.1	0.43	0.05	14.81	0.82	1.64	0.26	0.44	9.27	30.57	16.43	8.86
443202088002401	FXR6	Fox	Wisconsin	2010-11	na	31	21	52	0	3398.6	190.18	19300.5	na	15542.8	1.46403	8.41	4.04	2.87	1.1	0.43	0.05	14.81	0.82	1.64	0.26	0.44	9.27	30.57	16.42	8.86
04085139	GRBAY12	Fox	Wisconsin	2011, 2012	na	31	21	52	0	3982.29	774.08	19884.4	na	15542.8	1.46403	8.41	4.04	2.87	1.1	0.43	0.05	14.81	0.82	1.64	0.26	0.44	9.27	30.57	16.42	8.86
440255088350501	LBM1	Fox	Wisconsin	2014	na	14	5	21	0	37548.4	66254	27477.6	na	13911.3	1.22517	5.95	3.38	1.42	0.31	0.1	0.02	17.86	1.28	2.06	0.28	0.43	6.91	29.43	20.4	10.17
440720088425601	LKP1	Fox	Wisconsin	2014	na	9	4	18	0	52906.3	50992.2	12095.8	na	9768.5	1.21592	4.86	3.58	1.31	0.29	0.09	0.02	20.3	1.55	2.65	0.37	0.53	7.23	25.99	25.29	5.94
040844105	LLB1	Fox	Wisconsin	2013, 2014	na	19	7	31	0	27629.9	35623.3	41387.3	na	14319.4	1.25852	8.73	3.4	1.77	0.52	0.18	0.02	15.84	0.93	1.8	0.27	0.41	7.71	30.3	18.19	9.93
441302088274101	LLB2	Fox	Wisconsin	2013, 2014	na	21	11	31	0	4516.08	1232	46720.4	na	15544.9	1.28295	8.89	3.48	1.86	0.57	0.21	0.03	15.88	1.11	1.8	0.27	0.43	7.63	29.89	18.25	9.71
441350088273001	LLB3	Fox	Wisconsin	2013, 2014	na	21	12	31	0	5958.83	1037.82	48168.1	na	15560.1	1.29013	8.89	3.5	1.9	0.59	0.21	0.03	15.86	1.11	1.79	0.27	0.43	7.63	29.87	18.22	9.69
441430088263901	LLB4	Fox	Wisconsin	2013, 2014	na	22	12	31	0	6595.31	2887.79	50032.4	na	14578.7	1.31458	8.94	3.62	2.08	0.7	0.28	0.03	15.57	0.91	1.76	0.27	0.41	7.67	30.16	17.86	9.74
040844503	LLB5	Fox	Wisconsin	2013, 2014	na	23	12	31	0	1665.07	7644.13	54820.2	na	14590	1.31808	8.95	3.62	2.1	0.71	0.29	0.03	15.57	0.91	1.76	0.26	0.41	7.67	30.13	17.85	9.73
040844512	LLB6	Fox	Wisconsin	2013, 2014	na	23	13	31	0	4316.99	744.88	57466.1	na	14601.3	1.32053	8.96	3.64	2.11	0.72	0.29	0.03	15.56	0.91	1.76	0.26	0.41	7.66	30.12	17.84	9.73
040851385	PRGAM11	Fox	Wisconsin	2011	na	31	19	52	0	2758.84	5159.05	18670.9	na	15541.4	1.46398	8.41	4.04	2.87	1.1	0.43	0.05	14.81	0.82	1.64	0.26	0.44	9.27	30.57	16.43	8.86
442047089091401	COL1	Chain of Lakes (Fox River)	Wisconsin	2012	na	0	0	0	0	na	na	na	na	16.78	2.85598	54.77	5.79	5.16	2.66	0.78	0	7.82	2.03	1.1	0	0	0	3.76	16.12	0
442017089085301	COL2	Chain of Lakes (Fox River)	Wisconsin	2012	na	0	0	0	0	na	na	na	na	16.78	2.85598	54.77	5.79	5.16	2.66	0.78	0	7.82	2.03	1.1	0	0	0	3.76	16.12	0
415205086344401	GAL1	Galien	Michigan	2019	na	2	0	0	0	6595.02	na	na	na	209.843	2.58	1.1	3.55	2.66	0.2	0.03	0.21	14.33	0.25	0.36	0.14	7.59	5.34	50.53	12.77	1.05
414900086413701	GAL2	Galien	Michigan	2019	na	2	0	1	0	25075.8	na	31180	na	443.206	2.82	1.01	3.26	2.38	0.34	0.07	0.36	20.04	0.48	0.32	0.64	7.44	4.86	38.68	19.44	0.75
414804086444001	GAL3	Galien	Michigan	2019	na	2	1	1	0	32419.8	3569.13	38524	na	454.332	2.96	0.99	3.37	2.55	0.46	0.09	0.36	20.18	0.5	0.32	0.65	7.31	4.71	37.5	19.84	1.23
430018077434801	GEN1	Genesee	New York	2019	na	6	6	57	0	46180.3	17014.7	12183.4	na	5208.03	2.71	2.1	4.41	1.05	0.26	0.06	0.1	26.44	3.89	6.77	4.3	0.34	26.54	17.63	4.37	1.74
430434077422001	GEN2	Genesee	New York	2019	na	8	8	75	0	58179	29013.4	19947.2	na	5811.08	2.72	1.93	4.45	1.14	0.29	0.08	0.11	25.27	3.5	6.35	4.19	0.34	26.88	18.65	5.01	1.83
430549077404101	GEN3	Genesee	New York	2019	na	10	8	81	0	4812.45	32533.1	23466.9	na	6344.01	2.76	1.79	4.63	1.24	0.32	0.08	0.11	23.9	3.21	5.91	3.88	0.33	26.9	19.12	6.54	2.04
430712077384401	GEN4	Genesee	New York	2019	na	10	8	81	0	8757.11	36477.8	27411.6	na	6403.6	2.79	1.79	4.77	1.32	0.37	0.1	0.12	23.77	3.18	5.88	3.86	0.33	26.78	19.06	6.65	2.04
04231500	GEN5	Genesee	New York	2019	na	10	8	81	0	9299.8	37020.5	27954.3	na	6481.27	2.84	1.78	4.93	1.48	0.49	0.15	0.12	23.59	3.14	5.84	3.83	0.33	26.65	18.9	6.73	2.05
431206077372701	GEN6	Genesee	New York	2019	na	12	10	81	4	1625.92	727.93	40145.6	1185.4	6523.21	2.95	1.82	4.95	1.52	0.54	0.19	0.12	23.54	3.13	5.83	3.83	0.33	26.59	18.85	6.71	2.04
431400077370601	GNR1	Genesee	New York	2010-11	na	11	9	78	4	11631.9	9101.26	43061.2	4532.69	6333.49	1.75949	1.85	4.83	1.39	0.46	0.15	0.12	23.67	3.16	5.86	3.85	0.33	26.68	18.94	6.68	2.04
431205077372601	GNR2	Genesee	New York	2010-11	na	11	9	78	4	7587.91	5034.35	39019	455.34	6319.76	1.75881	1.83	4.82	1.39	0.46	0.15	0.12	23.68	3.16	5.86	3.85	0.33	26.7	18.96	6.68	2.03
431226077373501	GNR3	Genesee	New York	2010	na	11	9	78	4	8310.04	5757.14	39729.4	1182.95	6320.4	1.7593	1.83	4.82	1.39	0.46	0.15	0.12	23.68	3.16	5.86	3.85	0.33	26.69	18.96	6.67	2.03
431340077365901	GNR4	Genesee	New York	2010	na	11	9	78	4	10982.4	8432.76	42392.7	3864.19	6323.89	1.75903	1.84	4.83	1.39	0.46	0.15	0.12	23.68	3.16	5.86	3.85	0.33	26.68	18.95	6.67	2.03
431403077370501	GNR5	Genesee	New York	2010	na	11	9	78	4	11698.2	9167.61	43127.5	4599.26	6333.56	1.75946	1.85	4.83	1.39	0.46	0.15	0.12	23.67	3.16	5.86	3.85	0.33	26.67	18.94	6.68	2.04
431524077362201	GNR6	Genesee	New York	2010-11	na	11	9	78	4	14464.6	11890.7	45883.2	7358.29	6337.11	1.76142	1.86	4.83	1.4	0.47	0.16	0.12	23.67	3.16	5.86	3.85	0.33	26.66	18.93	6.68	2.04
04114530	GRAND3	Grand	Michigan	2013, 2014	na	33	9	5	31	541.95	56882.5	13740	84231.6	4359.73	1.79434	2.91	6.21	3.92	1.48	0.62	0.26	14.15	0.4	0.36	0.15	0.51	16.56	26.87	24.77	0.82
04115950	GRAND4	Grand	Michigan	2013, 2014	na	46	10	38	31	5598.32	66673.9	6982.54	93986.7	7119	1.63702	2.13	5.22	3.02	0.95	0.38	0.28	12.42	0.4	0.27	0.14	0.5	16.66	37.19	19.88	0.55
04116000	GRD1	Grand	Michigan	2019	2019	48	10	40	31	1537.55	65509.1	9564.29	101148	7441.08	3.27	2.1	5.2	2.98	0.93	0.38	0.28	12.43	0.39	0.27	0.14	0.5	16.65	37.11	20.05	0.58
04116004	GRD2	Grand	Michigan	2013, 2014, 2019	2019	50	11	48	31	140	14253.8	10583.4	116263	7678.4	3.26	2.11	5.19	2.93	0.91	0.37	0.28	12.65	0.39	0.27	0.14	0.51	16.62	37.25	19.83	0.56
425626085272901	GRD3	Grand	Michigan	2019	2019	59	15	53	31	8555.72	10924	29420.3	139244	9401.89	3.18	2.61	5.23	2.87	0.85	0.35	0.27	14.34	0.6	0.39	0.21	0.73	15.57	34.57	20.8	0.6
04118564	GRD4	Grand	Michigan	2019	na	80	16	61	31	2796.74	4451.52	16427.2	168562	12597.6	3.15	2.78	5.55	3.01	0.85	0.35	0.29	15.75	0.71	0.49	0.23	0.78	15.17	33.19	20.35	0.52
425712085411001	GRD5	Grand	Michigan	2019	2019	91	17	61	39	875.77	1412.17	24637.6	417.82	12724.7	3.22	2.81	5.62	3.11	0.92	0.41	0.29	15.72	0.7	0.49	0.23	0.78	15.1	33.06	20.25	0.52
04119065	GRD6	Grand	Michigan	2019	2019	7	1	0	3	6720.53	101.47	na	1863.42	161.519	7.65	0.42	14.34	17.03	14.48	10.67	0.58	10.73	0.35	0.35	0.14	0.4	10.62	10.96	8.9	0.02
041190654	GRD7	Grand	Michigan	2013, 2014, 2019	2019	98	18	61	42	4967.99	2524.86	28729.8	4489.75	12903.3	3.3	2.78	5.73	3.29	1.09	0.54	0.3	15.66	0.7	0.49	0.23	0.78	15.04	32.76	20.11	0.51
04119400	GRD8	Grand	Michigan	2019	2019	109	20	61	42	13306.6	13745.2	48266.4	24026.3	13422.2	3.39	2.79	6.08	3.78	1.4	0.66	0.32	15.45	0.68	0.49	0.23	0.78	14.84	32.38	19.62	0.49
411633082381201	HUR1	Huron	Ohio	2019	na	1	0	0	2	12831.2	na	na	10588.3	226.338	3.41	1.14	5.85	2.7	0.55	0.21	0.56	20.66	0.08	0.15	0.02	0.08	1.71	66.3	0	0
411707082383901	HUR2	Huron	Ohio	2019	na	1	1	0	3	47057.2	44800.8	na	45354	637.316	3.05	1.28	5.31	1.95	0.27	0.17	0.01	19.02	0.08	0.31	0.12	0.22	2.08	68.88	0.14	0.17
04199000	HUR3	Huron	Ohio	2019	na	2	2	0	7	19153.3	5113.37	na	6920.27	989.381	3.26	1.15	5.46	2.33	0.4	0.19	0.15	19.97	0.08	0.24	0.08	0.17	1.95	67.64	0.09	0.12
412320082331001	HUR4	Huron	Ohio	2019	na	2	3	0	7	36582.7	657.29	na	24349.7	1051.16	3.29	1.37	5.47	2.43	0.47	0.21	0.34	20.37	0.08	0.23	0.08	0.17	2	66.04	0.09	0.65
431103077310701	IB04	Irondequoit Bay	New York	2012	na	9	0	0	1	15990.3	na	na	4404.27	388.94	3.89219	0.94	21.88	8.38	4.01	1.3	0.49	12.25	0.83	6.11	1.99	0.8	21.86	7.74	9.01	2.43
431045077314201	IB05	Irondequoit Bay	New York	2012	na	9	0	0	1	15403.5	na	na	3817.5	10.19	5.09097	0.35	32.91	9.6	2.71	0.17	0.32	17	0.17	4.47	0.98	0.92	15.22	6.51	7.2	1.47
431040077314001	IB06	Irondequoit Bay	New York	2012	na	9	0	0	1	15181	na	na	3594.98	404.33	3.89821	1.38	21.97	8.36	3.97	1.27	0.49	12.27	0.81	6.05	1.96	0.8	21.65	7.68	8.94	2.4
431024077311101	IB06REF	Irondequoit Bay	New York	2012	na	0	0	0	0	na	na	na	na	404.91	3.89569	1.44	21.95	8.36	3.97	1.27	0.49	12.27	0.81	6.05	1.96	0.8	21.63	7.67	8.93	2.4
431133077310301	IBNEDUNE	Irondequoit Bay	New York	2012	na	9	0	0	1	16911.5	na	na	5325.48	402.33	3.9073	1.15	22.02	8.38	3.98	1.27	0.49	12.3	0.81	6.06	1.97	0.8	21.7	7.7	8.96	2.4
431129077314401	IBNWPHRAG	Irondequoit Bay	New York	2012	na	9	0	0	1	17152.7	na	na	5568.38	400.91	3.91356	0.99	22.05	8.4	3.99	1.28	0.49	12.32	0.81	6.07	1.97	0.8	21.73	7.71	8.97	2.41
431729078275601	JHS1	Johnson Creek	New York	2019	na	0	2	1	0	na	13927.3	11273.6	na	196.865	2.58	0.38	4.6	1.91	0.34	0.08	0.11	17.78	0.27	0.62	0.39	0.11	21.66	33.74	17.01	1.05
431932078230601	JHS2	Johnson Creek	New York	2019	na	0	2	1	0	na	19965.1	17311.5	na	219.866	2.57	0.39	4.47	1.83	0.32	0.08	0.1	17.75	0.34	0.67	0.35	0.11	22.14	33.27	17.07	1.16
04219915	JHS3	Johnson Creek	New York	2019	na	0	2	1	0	na	29914.5	27260.8	na	271.271	2.56	0.34	4.5	1.84	0.3	0.08	0.08	16.89	0.32	0.77	0.31	0.12	23.42	33.78	16.05	1.22
0421991685	JHS4	Johnson Creek	New York	2019	na	0	2	1	0	na	36368.7	33715	na	281.194	2.56	0.34	4.65	1.82	0.29	0.07	0.08	16.66	0.31	0.76	0.3	0.11	24.27	33.12	16.05	1.18
04085194	KWE1	Kewaunee	Wisconsin	2013, 2014	na	0	0	1	0	na	na	6941.53	na	81.78	1.62794	0	2.55	2.78	0.08	0.01	0	4.31	0	3.1	0.36	0.06	51.08	27.6	7.82	0.26
040851956	KWE2	Kewaunee	Wisconsin	2013, 2014	na	0	0	6	0	na	na	9739.03	na	171.15	1.58731	0	2.82	3.04	0.32	0.08	0.03	4.38	0	2.24	0.38	0.13	52.06	28.67	5.68	0.18
040851973	KWE3	Kewaunee	Wisconsin	2013, 2014	na	0	0	7	0	na	na	12556.4	na	215.62	1.60928	0.01	2.69	3.01	0.36	0.07	0.03	5.94	0.03	3.45	0.37	0.19	50.84	25.42	7.32	0.25
040851995	KWE4	Kewaunee	Wisconsin	2013, 2014	na	0	0	8	0	na	na	6525.14	na	321.48	1.57575	0.02	2.59	2.74	0.27	0.06	0.04	6.87	0.13	3.29	0.41	0.32	51.45	23.71	7.84	0.25
040852025	KWE5	Kewaunee	Wisconsin	2013, 2014	na	0	0	8	0	na	na	16966.6	na	343.63	1.5713	0.48	2.61	2.72	0.34	0.09	0.04	7.07	0.12	3.22	0.4	0.3	50.57	22.77	7.8	1.46
05536365	CHI56	Little Calumet	Illinois	2014	na	0	1	0	15	na	1217.49	na	361.56	11.51	4.17585	27.44	10.02	24.32	18.2	10.42	0.54	0.25	0.29	0.42	0	1.28	0	0	6.14	0.69
05536366	CHI76	Little Calumet	Illinois	2014	na	0	0	0	6	na	na	na	31.4	6.58	4.75464	14.38	17.88	26.56	21.05	8.63	0	0.49	0.34	0.83	0	1.9	0	0	6.58	1.36
055363655	CHIRP7	Little Calumet	Illinois	2014	na	1	0	0	22	5941.83	na	na	101.15	22.39	12.7606	0	10.64	53.48	23.18	10.95	0	0.76	0	0.17	0	0.37	0	0	0.45	0
431718077422501	LP01	Long Pond	New York	2012	na	0	1	0	0	na	14905.6	na	na	56.91	2.02353	1.55	9.1	4.46	1.5	0.34	0.4	19.83	0.08	2.9	1.32	0.16	25.75	17.91	12.39	2.3
431702077415201	LP02	Long Pond	New York	2012	na	0	1	0	0	na	15377	na	na	58.64	1.95883	4.45	8.89	4.41	1.48	0.33	0.39	19.2	0.08	2.81	1.28	0.16	24.93	17.34	12.03	2.23
431728077404001	LP04	Long Pond	New York	2012	na	0	1	0	0	na	17159.9	na	na	3.53	1.94024	66.43	6.81	10.26	0.96	0	0	0	0.72	2.48	0	0	0	0	0.08	12.26
431749077410201	LP06	Long Pond	New York	2012	na	0	0	0	0	na	na	na	na	9.36	0.76091	0	4.13	1.23	0.06	0	0	22.12	0	0.54	0.58	0.04	23.87	22.55	23.78	1.11
431520077472801	LP06REF	Long Pond	New York	2012	na	0	0	0	0	na	na	na	na	56.11	2.02143	0.53	9.2	4.5	1.52	0.34	0.41	20.04	0.08	2.94	1.33	0.16	26.02	18.09	12.52	2.32
431705077421601	LPSouth	Long Pond	New York	2012	na	0	1	0	0	na	14715.2	na	na	56.11	2.02143	0.53	9.2	4.5	1.52	0.34	0.41	20.04	0.08	2.94	1.33	0.16	26.02	18.09	12.52	2.32
441728086065001	MST1	Manistee	Michigan	2019	na	4	0	1	0	12948.5	na	75038.8	na	3774.92	2.92	3.29	4.33	1.1	0.14	0.02	0.04	32.07	12.81	5.01	3.99	8.48	1.03	4.39	20.24	3.07
441552086143501	MST2	Manistee	Michigan	2019	na	6	0	1	0	32923.2	na	95013.5	na	4436.02	2.89	3.22	4.18	1.14	0.14	0.02	0.05	30.98	11.6	4.56	3.86	8.65	1.05	4.54	22.32	3.68
441550086181901	MST3	Manistee	Michigan	2019	na	8	0	1	0	2478.13	na	96608.1	na	4460.56	2.89	3.21	4.19	1.15	0.15	0.02	0.05	30.94	11.51	4.54	3.84	8.63	1.06	4.53	22.37	3.8
04126520	MST4	Manistee	Michigan	2019	na	9	4	1	2	4117.77	3321.79	100191	1434.68	5046.96	2.91	3.36	4.23	1.15	0.19	0.06	0.05	31.15	10.85	4.87	3.76	8.34	1.08	4.62	22.47	3.83
455843086134501	MSQ1	Manistique	Michigan	2019	na	1	0	0	0	118087	na	na	na	3054.86	2.5	4.18	2.19	0.51	0.07	0.01	0.04	10.9	12.91	1.28	2.2	3.7	0.17	0.03	47	14.83
455837086135801	MSQ2	Manistique	Michigan	2019	na	0	0	0	0	na	na	na	na	737.705	2.91	13.41	3.18	0.78	0.1	0	0.01	16.77	15.21	6.52	1.54	1.01	0.05	0.02	33.22	8.15
455814086144301	MSQ3	Manistique	Michigan	2019	na	1	1	0	0	124180	68.81	na	na	3802.24	2.62	5.79	2.37	0.57	0.08	0.01	0.04	11.88	13.27	2.19	2.07	3.21	0.15	0.03	44.69	13.66
04057005	MSQ4	Manistique	Michigan	2019	na	1	2	0	1	126232	616.73	na	447.43	3806.86	2.63	5.8	2.37	0.59	0.12	0.03	0.05	11.86	13.25	2.19	2.07	3.21	0.15	0.03	44.64	13.65
04114599	MAPLE1	Maple	Michigan	2013, 2014	na	2	0	3	0	4380.47	na	4080.7	na	483.44	1.24156	1.5	3.44	2.13	0.2	0.06	0.36	9.88	0.19	0.15	0.11	0.48	22.75	45.01	13.6	0.15
04115002	MAPLE2	Maple	Michigan	2013, 2014	na	4	0	14	0	25614.2	na	13297	na	1067.96	1.41397	1.31	3.77	2.16	0.2	0.04	0.26	7.88	0.21	0.11	0.09	0.44	17.16	53.52	12.61	0.23
412403083503601	BCR	Maumee	Ohio	2016, 2017	2016, 2017	0	0	3	7	na	na	4029.47	27128.6	481.07	15.63	0.12	5.83	1.37	0.24	0.14	0.06	1.9	0	0	0	0.34	0.71	88.82	0.45	0.02
414059083290500	CLARKO6	Maumee	Ohio	2011	na	40	32	57	256	3877.92	2213.31	54204.2	2228.17	16919.5	2.06762	1.31	6.47	2.91	0.86	0.36	0.12	7.74	0.12	0.02	0.09	1.15	5.03	70.77	2.56	0.5
414136083281900	MAUBVP	Maumee	Ohio	2012	na	40	32	57	256	5504.32	3817.36	55809.8	1886.67	16921.2	2.06738	1.32	6.47	2.91	0.86	0.36	0.12	7.74	0.12	0.02	0.09	1.15	5.03	70.76	2.56	0.5
413920083312900	MAUCSO68	Maumee	Ohio	2012	na	39	31	57	251	10224.4	16437.8	49625	242.46	16914.6	2.06804	1.28	6.47	2.91	0.86	0.35	0.12	7.75	0.12	0.02	0.09	1.15	5.03	70.79	2.56	0.5
413728083320200	MAUCSO9	Maumee	Ohio	2012	na	34	31	57	224	16090	12772.9	46005.9	2335.3	16364.3	2.03664	1.3	6.35	2.73	0.77	0.31	0.11	7.33	0.06	0.02	0.1	1.1	5.04	71.66	2.62	0.51
414127083282900	MAUDistalDSWWTP	Maumee	Ohio	2012	na	40	32	57	256	5103.53	3408	55400.4	1477.31	16920.8	2.06744	1.31	6.47	2.91	0.86	0.36	0.12	7.74	0.12	0.02	0.09	1.15	5.03	70.76	2.56	0.5
413739083315600	MAUDSCSO9	Maumee	Ohio	2012	2016, 2017	34	31	57	225	16392	13026.8	46308.1	547.58	16364.5	2.03659	1.3	6.35	2.73	0.77	0.31	0.11	7.33	0.06	0.02	0.1	1.1	5.04	71.65	2.62	0.51
413342083382100	MAUDSPBWWTP	Maumee	Ohio	2012	2016, 2017	34	31	57	219	4457.29	317.59	33688.3	48565.5	16302.3	2.02455	1.22	6.3	2.63	0.74	0.3	0.11	7.35	0.06	0.02	0.1	1.1	5.06	71.88	2.63	0.5
414126083283500	MAUDSWWTP	Maumee	Ohio	2012	2016, 2017	40	32	57	256	4976.62	3277.98	55270.4	1347.29	16920.7	2.06746	1.31	6.47	2.91	0.86	0.36	0.12	7.74	0.12	0.02	0.09	1.15	5.03	70.76	2.56	0.5
412549083493700	MAUGR1	Maumee	Ohio	2012	2016, 2017	33	29	57	219	23656.5	26760.2	9306.85	24137.9	16010.2	2.01073	1.15	6.21	2.55	0.72	0.29	0.1	7.41	0.06	0.01	0.1	1.09	5.17	71.95	2.69	0.5
414107083285700	MAULASALLE	Maumee	Ohio	2012	na	40	32	57	256	4226.1	2546.91	54537.7	617.37	16919.7	2.06757	1.31	6.47	2.91	0.86	0.36	0.12	7.74	0.12	0.02	0.09	1.15	5.03	70.77	2.56	0.5
413415083375400	MAUNEWPBWWTP	Maumee	Ohio	2012	na	34	31	57	223	6005.9	1887.28	35224.1	980.47	16304.4	2.02437	1.23	6.3	2.63	0.74	0.3	0.11	7.35	0.06	0.02	0.1	1.1	5.06	71.87	2.63	0.5
413327083385900	MAUPBWWTP	Maumee	Ohio	2012	na	34	30	57	219	3409.83	5435.34	32640.8	47508.7	16301.1	2.02459	1.21	6.3	2.63	0.74	0.3	0.11	7.35	0.06	0.02	0.1	1.1	5.06	71.89	2.63	0.5
414114083284700	MAUTOLWWTP	Maumee	Ohio	2012	na	40	32	57	256	4508.67	2828.64	54821.3	897.95	16920	2.06753	1.31	6.47	2.91	0.86	0.36	0.12	7.74	0.12	0.02	0.09	1.15	5.03	70.77	2.56	0.5
413725083321700	MAUUSCSO9	Maumee	Ohio	2012	na	34	31	57	224	15836.1	12519.1	45757.9	2081.46	16364.2	2.03668	1.3	6.35	2.73	0.77	0.31	0.11	7.33	0.06	0.02	0.1	1.1	5.04	71.66	2.62	0.51
414101083290800	MAUUSWWTP	Maumee	Ohio	2012	na	40	32	57	256	3865.68	2187.45	54178.3	2202.31	16919.5	2.06762	1.31	6.47	2.91	0.86	0.36	0.12	7.74	0.12	0.02	0.09	1.15	5.03	70.77	2.56	0.5
412835083445600	MAUWAT1	Maumee	Ohio	2012	2016, 2017	34	29	57	219	33300.2	36205.3	19032.8	33667.3	16230.3	2.01523	1.18	6.23	2.55	0.71	0.29	0.1	7.36	0.06	0.02	0.1	1.09	5.1	72.07	2.65	0.49
412839083445300	MAUWAT2	Maumee	Ohio	2012	na	34	29	57	219	33442.3	36347.4	19174.9	33809.4	16230.6	2.01523	1.18	6.23	2.55	0.71	0.29	0.1	7.36	0.06	0.02	0.1	1.09	5.1	72.07	2.65	0.49
414120083283800	MXWWTP	Maumee	Ohio	2012	na	40	32	57	256	4846.18	3166.26	55158.7	1235.57	16920.6	2.06748	1.31	6.47	2.91	0.86	0.36	0.12	7.74	0.12	0.02	0.09	1.15	5.03	70.77	2.56	0.5
414119083283001	TOLEDO7	Maumee	Ohio	2011	na	40	32	57	256	4924.25	3244.33	55236.8	1313.64	16920.6	2.06746	1.31	6.47	2.91	0.86	0.36	0.12	7.74	0.12	0.02	0.09	1.15	5.03	70.76	2.56	0.5
04087013	MILWR14	Milwaukee	Wisconsin	2011	na	19	5	11	0	2026	41396	59172	na	1692	2.24	2.49	5.87	5.75	2.6	0.91	0.11	12.4	0.41	0.41	0.63	0.86	14	29.8	18.3	5.39
430123087533801	JISLA15	Milwaukee	Wisconsin	2011	na	41	7	11	0	4093.89	2327.6	61108.6	na	2100.63	2.90384	2.16	7.66	8.7	4.75	2.44	0.1	11.5	0.34	0.48	0.61	1.01	12.21	26.77	16.62	4.67
04087162	KINNI17	Milwaukee	Wisconsin	2011	na	6	0	0	0	3878.05	na	na	na	59.96	8.96894	0.29	13.65	32.1	32.42	19	0	0.32	0	0.35	0	0.57	0.14	0	1.11	0.04
040871607	KKL	Milwaukee	Wisconsin	2017, 2018	2017, 2018	7	0	0	0	2865.78	na	na	na	61.5234	104.538	0.242477	13.897	33.3179	32.1055	17.6705	0	0.340984	0	0.371293	0	0.598616	0	0	1.16692	0.0454645
04087014	MEF	Milwaukee	Wisconsin	2017, 2018	2017, 2018	0	0	0	0	na	na	na	na	29.4681	17.4418	0.261166	1.91064	2.76287	0.34364	0.068728	0	11.6082	0	0.941574	0.611679	0.288658	10.0824	45.7935	18.3298	7.00338
04087143	MENMR13	Milwaukee	Wisconsin	2011	na	13	0	0	0	1167.75	na	na	na	298.71	4.80877	0.26	14.89	18.73	10.35	5.51	0.12	9.37	0.06	0.85	0.66	1.93	5.82	17.29	12	2.17
040870837	MER	Milwaukee	Wisconsin	2017, 2018	2017, 2018	0	0	0	0	na	na	na	na	232.745	333.272	0.30408	13.4486	16.4341	8.45779	3.31493	0.146281	10.1901	0.0737163	0.985956	0.717582	1.53998	6.85562	21.5609	13.3542	2.61808
040870112	MIP	Milwaukee	Wisconsin	2017, 2018	2017, 2018	13	5	11	0	1218.32	42881.5	61331.9	na	1804.08	1113.45	2.46996	6.28001	6.2348	2.80413	0.833743	0.102852	12.3328	0.40086	0.408583	0.619185	0.845799	13.8065	29.4412	18.1285	5.30499
04087000	MIE	Milwaukee	Wisconsin	2017, 2018	2017, 2018	8	5	11	0	737.85	35879.8	54335.6	na	1785.38	1086.37	2.45379	6.25135	6.11969	2.6215	0.744068	0.103585	12.4012	0.403717	0.403717	0.617907	0.832666	13.9049	29.651	18.1655	5.3354
040870855	UCR	Milwaukee	Wisconsin	2017, 2018	2017, 2018	0	0	0	0	na	na	na	na	22.5893	32.9688	0	27.6016	28.6583	6.48414	2.99391	0	9.83027	0	0.432276	0.192123	9.06178	2.72174	0.944603	10.8229	0.192123
055361023	CHI112	North Shore Channel	Illinois	2014	na	1	0	0	15	3834.24	na	na	172.82	12.94	13.757	0	13.12	60.71	18.28	5.28	0	1.13	0	0.25	0	0.55	0	0	0.67	0
420043087423701	CHI36	North Shore Channel	Illinois	2014	na	1	0	0	24	7058.19	na	na	604.5	26.94	12.3617	0.14	9.29	49.72	25.09	14.26	0	0.65	0	0.14	0	0.31	0	0	0.38	0
055361026	CHIRP4	North Shore Channel	Illinois	2014	na	1	0	0	22	5941.83	na	na	101.15	22.39	12.7606	0	10.64	53.48	23.18	10.95	0	0.76	0	0.17	0	0.37	0	0	0.45	0
04220100	OAK1	Oak Orchard	New York	2019	na	0	0	0	0	na	na	na	na	9.30121	2.56	0	3.09	1.49	0.18	0.02	0.89	13.97	0	0.67	0.12	0.36	18.15	13.31	43.72	4.01
431500078234201	OAK2	Oak Orchard	New York	2019	na	1	2	6	12	7458.97	4336.81	34880	4751.82	426.739	2.7	0.77	3.49	1.62	0.5	0.18	0.08	7.6	0.19	0.94	0.28	0.1	19.95	32.26	26.66	5.39
04220169	OAK3	Oak Orchard	New York	2019	na	1	2	7	13	24163.3	22923.5	21414.7	22099.5	602.884	2.66	1.37	3.82	1.8	0.41	0.14	0.17	8.85	0.18	0.95	0.23	0.08	20.31	34.47	23.06	4.19
432112078113501	OAK4	Oak Orchard	New York	2019	na	1	2	7	13	30832.8	29593	28084.2	28769	710.814	2.69	1.33	4.2	1.85	0.42	0.14	0.15	10.02	0.2	1.08	0.35	0.07	20.67	34.73	21.01	3.79
465039089191501	ONT1	Ontonagon	Michigan	2019	na	3	0	0	0	48683.3	na	na	na	3469.65	2.49	4.96	1.78	0.35	0.04	0.01	0.09	26.66	18.87	18.72	1.76	0.94	2.31	1.9	19.23	2.4
465121089191301	ONT2	Ontonagon	Michigan	2019	na	3	0	0	0	79508.6	na	na	na	3592.07	2.49	4.99	1.77	0.34	0.04	0.01	0.09	27.81	18.35	18.56	1.82	0.98	2.23	1.84	18.84	2.34
04040020	ONT3	Ontonagon	Michigan	2019	na	7	0	0	0	80313.2	na	na	na	3594.66	2.5	5	1.78	0.35	0.05	0.01	0.09	27.75	18.36	18.57	1.82	0.98	2.24	1.85	18.83	2.34
04260980	OSW1	Oswegatchie	New York	2013, 2014	na	0	0	0	0	na	na	na	na	28.61	0.15865	15.32	0	0	0	0	0	49.7	18.26	3.32	1.15	0.06	0	0	11.24	0.96
04260915	OSW2	Oswegatchie	New York	2013, 2014	na	0	0	0	0	na	na	na	na	198.2	0.32356	6.43	0.06	0.01	0	0	0	46.7	18.85	6.71	1.98	0.03	0	0	17.86	1.38
04261400	OSW3	Oswegatchie	New York	2013, 2014	na	0	0	0	0	na	na	na	na	4.68	0	15.99	0	0	0	0	0	59.69	3.78	0.17	0.58	0	0	0	17.86	1.94
04261590	OSW4	Oswegatchie	New York	2013, 2014	na	0	1	0	0	na	3284.37	na	na	466.06	0.37837	15.95	0.27	0.03	0.03	0.01	0.01	50.98	13.31	4.33	1.39	0.02	0	0	12.65	1.03
04262102	OSW5	Oswegatchie	New York	2013, 2014	na	1	1	0	0	38646.4	37360.2	na	na	828.85	0.61923	10.84	0.67	0.06	0.02	0	0.02	57.12	12.53	3.18	1.23	0.25	0.3	0.21	12.63	0.92
435420083082501	PNB1	Pinnebog	Michigan	2019	na	4	0	9	0	14762.6	na	12281.4	na	312.379	2.67	0.16	3.97	2.81	0.39	0.25	0.13	5.76	0.2	0.24	0.09	0.48	12.05	65.56	7.57	0.34
435703083073701	PNB2	Pinnebog	Michigan	2019	na	4	0	9	0	22311.4	na	19830.1	na	329.725	2.66	0.15	3.91	2.8	0.38	0.24	0.12	5.79	0.2	0.23	0.09	0.46	11.91	65.82	7.58	0.33
04159050	PNB3	Pinnebog	Michigan	2019	na	4	0	9	0	30679.6	na	28198.4	na	344.963	2.66	0.14	3.88	2.78	0.36	0.23	0.11	5.77	0.19	0.22	0.09	0.46	11.92	65.13	8.38	0.32
04159064	PNB4	Pinnebog	Michigan	2019	na	4	0	9	0	35713	na	33231.7	na	480.023	2.63	0.11	3.74	2.71	0.31	0.18	0.09	5.3	0.18	0.2	0.09	0.54	11.66	66.3	8.27	0.31
04267770	RAQ1NOR	Raquette	New York	2013, 2014	na	2	2	1	2	1709.13	515.87	9212.14	497.36	2661.68	0.67818	16.79	0.98	0.13	0.03	0.01	0.27	34.3	27.78	5.7	2.01	0.33	0.37	0.24	9.79	1.27
04267735	RAQ2WWTP	Raquette	New York	2013, 2014	na	2	3	1	2	4180.55	1322.45	15258.8	6654.44	2669.64	0.68177	16.85	0.99	0.13	0.03	0.01	0.27	34.28	27.72	5.69	2.01	0.35	0.4	0.24	9.78	1.26
04267730	RAQ3	Raquette	New York	2014	na	2	2	1	1	1289.62	93.5	8792.63	96529.6	2660.87	0.67785	16.79	0.98	0.12	0.03	0.01	0.27	34.29	27.79	5.7	2.01	0.33	0.37	0.24	9.79	1.27
04266405	RAQ4PIERCE	Raquette	New York	20132014	na	1	1	0	1	10672.4	4658.97	na	6226.85	1854.75	0.53776	20.08	0.93	0.11	0.03	0.01	0.03	30.19	29.62	7.34	1.93	0.12	0.01	0	8.1	1.5
441349074295801	RAQ5RAQ	Raquette	New York	2013, 2014	na	1	1	0	1	7664.12	1641.87	na	3151.59	1849.94	0.53664	20.05	0.93	0.11	0.03	0.01	0.03	30.12	29.68	7.35	1.93	0.12	0.01	0	8.12	1.5
440736074321801	RAQ6TUPPER	Raquette	New York	2013, 2014	na	0	0	0	0	na	na	na	na	5.64	1.9095	12.92	12.97	0.96	0	0	0	51.16	15.69	3.34	0	0	0	0	2.83	0.11
04176520	RRR1	River Raisin	Michigan	2012	na	21	5	7	1	28789.5	36929	117317	108447	2708.97	1.71655	2.11	6.13	3	0.73	0.28	0.3	9.94	0.11	0.11	0.2	0.71	14.37	50.95	10.4	0.67
04176538	RRR2	River Raisin	Michigan	2012	na	27	5	7	1	3153.87	41291.4	121614	112751	2735.87	1.75249	2.08	6.17	3.22	0.9	0.34	0.31	9.84	0.1	0.11	0.2	0.71	14.24	50.89	10.23	0.66
04176540	RRR3	River Raisin	Michigan	2012	na	27	6	7	1	4609.87	444.11	123043	114205	2741.02	1.76243	2.09	6.2	3.27	0.94	0.37	0.31	9.83	0.1	0.11	0.2	0.71	14.2	50.76	10.23	0.67
04176550	RRR4	River Raisin	Michigan	2012	na	27	6	7	1	7197.56	3064.78	125664	116799	2743.64	1.76386	2.13	6.2	3.28	0.97	0.42	0.31	9.81	0.1	0.11	0.2	0.71	14.18	50.67	10.22	0.68
04087236	ROOT1	Root	Wisconsin	2019	na	3	1	0	0	38169.6	42070.3	na	na	423.76	4.93	0.71	8.99	9.84	3.14	0.91	0.3	10.84	0.02	0.4	0.67	1.9	8.7	43.7	9.01	0.87
040872401	ROOT2	Root	Wisconsin	2019	na	3	1	0	0	50321.3	54222	na	na	487.843	4.82	0.74	9.22	9.69	3.19	1.01	0.26	10.72	0.02	0.49	0.64	1.99	8.35	43.65	9.2	0.83
04087242	ROOT3	Root	Wisconsin	2019	na	4	1	0	0	6665.16	63193	na	na	510.387	5.17	0.78	9.59	9.91	3.8	1.46	0.25	10.52	0.02	0.55	0.63	1.97	8.13	42.43	9.14	0.81
999999999999906	SGN1	Saginang	Michigan	2019	na	0	0	0	0	na	na	na	na	6.73188	2.66	0	2.76	4.08	0.09	0	0	7.7	1.6	0.25	1.73	21.36	7.41	49.69	3.2	0.03
999999999999907	SGN2	Saginang	Michigan	2019	na	0	0	0	0	na	na	na	na	70.392	2.44	0.06	2.51	2.65	0.29	0	0.01	24.97	0.85	0.46	1.58	9.36	6.14	30.93	19.79	0.34
999999999999908	SGN3	Saginang	Michigan	2019	na	0	0	0	0	na	na	na	na	77.4099	2.49	0.05	2.5	2.9	0.41	0.04	0.01	24.37	1.66	0.72	1.46	8.6	6.15	31.42	19.31	0.36
430554083380101	SGNR1	Saginaw	Michigan	2014	na	8	1	0	0	27080.6	49585.5	na	na	1531.99	1.55325	2.8	5.35	2.32	0.53	0.2	0.19	20.67	1.03	0.89	0.25	1.78	19.75	26.24	16.09	1.9
04156999	SGNR10	Saginaw	Michigan	2014	na	106	18	37	3	11012.3	7976.58	23670.6	6653.61	15051.5	1.72667	2.12	5.65	3.44	0.85	0.32	0.18	18.87	1.41	0.68	0.85	2.62	13.49	33.29	15.16	1.07
04157014	SGNR11	Saginaw	Michigan	2014	na	116	19	37	10	7750.56	2010.08	34046.3	2778.68	15107.8	1.72953	2.15	5.66	3.45	0.86	0.33	0.19	18.85	1.41	0.68	0.85	2.62	13.48	33.26	15.15	1.07
04157063	SGNR12	Saginaw	Michigan	2014	na	125	23	37	14	6281.52	1910.96	54149.6	1945.4	15656.9	1.74223	2.21	5.6	3.58	0.93	0.35	0.18	18.27	1.36	0.65	0.82	2.53	13.29	34.51	14.66	1.07
433937083502301	SGNR13	Saginaw	Michigan	2014	na	125	23	37	14	10174.9	5831.37	58029.9	5912.61	15671.2	1.74372	2.23	5.6	3.59	0.93	0.35	0.19	18.25	1.36	0.65	0.82	2.53	13.28	34.5	14.65	1.08
04148500	SGNR2	Saginaw	Michigan	2014	na	19	3	0	0	473.7	721.99	na	na	2449.3	2.12716	2.66	9.3	5.15	2.13	0.99	0.35	20.28	0.84	0.75	0.28	1.63	17.33	21.76	14.83	1.72
04145803	SGNR3	Saginaw	Michigan	2014	na	0	0	0	0	na	na	na	na	428.07	1.58668	0.31	4.14	3.96	0.48	0.31	0.14	9.68	0.63	0.28	0.11	0.6	11.36	60.89	6.8	0.3
04150500	SGNR4	Saginaw	Michigan	2014	na	4	0	6	0	27427.3	na	17358.5	na	907.72	1.20426	0.08	3.59	1.43	0.08	0.03	0.14	11.37	0.2	0.28	0.11	1.09	17.39	51.41	12.17	0.64
04151495	SGNR5	Saginaw	Michigan	2014	na	15	2	9	1	34206.5	528.94	26919.3	38462.1	2112.2	1.356	0.37	4.09	1.72	0.16	0.07	0.14	18.65	0.76	0.71	0.24	1.85	15.91	41.53	12.85	0.95
434906084223001	SGNR6	Saginaw	Michigan	2014	na	11	0	1	1	16767.9	na	41743.6	33786	1250.76	1.66497	2.31	4.65	3	0.52	0.12	0.05	25.68	3.1	0.93	2.33	7.7	13.37	10.99	23.73	1.54
04154130	SGNR7	Saginaw	Michigan	2014	na	9	1	9	0	27366	41057.2	16936.5	na	1279.58	1.65399	3.74	5.17	2.36	0.53	0.18	0.25	20.84	2.08	0.66	1.7	4.57	11.3	23.5	21.33	1.78
04155500	SGNR8	Saginaw	Michigan	2014	na	9	2	7	0	36097.1	33834.5	18253.7	na	1053.9	1.64804	1.26	4.45	2.72	0.57	0.18	0.24	12.39	1.58	0.36	0.54	2.36	10.75	40.74	21.29	0.57
04156100	SGNR9	Saginaw	Michigan	2014	na	35	6	19	1	10282.9	4050.73	41181.2	76827.5	6009.72	1.7182	2.66	4.81	2.85	0.55	0.18	0.15	22.91	2.71	0.88	1.98	4.98	10.8	22.48	20.75	1.31
999999999999909	SLT1	Salt	Michigan	2019	na	0	0	0	0	na	na	na	na	52.9392	3.02	0.28	4.16	2.01	0.24	0	0.17	8.63	1.32	0.33	1.26	4.23	17.91	45.25	14.04	0.26
999999999999910	SLT2	Salt	Michigan	2019	na	0	0	0	0	na	na	na	na	146.685	2.77	0.21	4.06	2.14	0.24	0.01	0.15	7.53	0.78	0.2	0.6	2.18	19.61	49.98	12.21	0.14
999999999999911	SLT3	Salt	Michigan	2019	na	0	0	0	0	na	na	na	na	26.9534	3.14	0.31	4.64	3.36	0.37	0.04	0.04	3.33	0.05	0.02	0	0.19	34.9	48.07	4.26	0.35
999999999999912	SLT4	Salt	Michigan	2019	na	0	0	0	0	na	na	na	na	120.987	2.7	0.14	3.93	2.74	0.19	0.01	0.1	9.49	0.17	0.1	1.4	1.27	22.77	45.26	12.27	0.13
999999999999913	SLT5	Salt	Michigan	2019	na	0	0	0	0	na	na	na	na	302.642	2.7	0.16	3.86	2.29	0.2	0.01	0.11	11.17	0.51	0.19	1.42	1.77	20.03	44.34	13.79	0.16
462036086135801	SNWR1	Seney Refuge	Michigan	2019	na	0	0	0	0	na	na	na	na	27.6919	2.14	1.77	0.76	0.82	0.01	0	0	2.67	5.7	0.25	0.73	0.07	0	0	38.26	48.99
461053086025701	SNWR10	Seney Refuge	Michigan	2019	na	0	0	0	0	na	na	na	na	83.4365	2.16	3.03	0.27	0.26	0.01	0	0	1.47	7.63	0.53	0.44	1.41	0	0	46.46	38.54
461860086053001	SNWR2	Seney Refuge	Michigan	2019	na	0	0	0	0	na	na	na	na	6.65816	2.37	0	3.47	1.89	0.11	0	0.21	3.89	0	0	9.68	24.63	0	0	33.26	22.95
461826086065701	SNWR3	Seney Refuge	Michigan	2019	na	0	0	0	0	na	na	na	na	55.1993	2.16	1.05	0.42	0.41	0.01	0	0	2.26	9.73	0.8	0.68	2.17	0	0	44.45	38
461653086012301	SNWR4	Seney Refuge	Michigan	2019	na	0	0	0	0	na	na	na	na	35.3974	2.23	3.83	1.05	1.76	0.1	0	0	0.87	2.91	0.16	0.12	1.56	0.1	0	55.03	32.51
461735085581401	SNWR5	Seney Refuge	Michigan	2019	na	0	0	0	0	na	na	na	na	69.094	2.19	1.08	1.98	1.05	0.31	0	0.04	0.87	5.14	0.22	1.91	14.62	0	0	45.45	27.3
461718085555901	SNWR6	Seney Refuge	Michigan	2019	na	0	0	0	0	na	na	na	na	16.5356	2.39	12.19	5.23	0.29	0	0	0	3.59	10.14	1.37	5.48	1.35	0	0	40.58	19.86
461429085571601	SNWR7	Seney Refuge	Michigan	2019	na	0	0	0	0	na	na	na	na	13.08	1.59	3.74	0.28	0.06	0	0	0	0	14.07	0.34	0	0.34	0	0	44.34	37.25
461451085594201	SNWR8	Seney Refuge	Michigan	2019	na	0	0	0	0	na	na	na	na	19.5318	2.41	21.96	3.09	0.16	0	0	0	0.11	11.46	0	0.05	0.68	0	0	34.91	27.71
04053000	SNWR9	Seney Refuge	Michigan	2019	na	0	0	0	0	na	na	na	na	198.17	2.39	2.07	3.03	0.08	0.02	0	0.06	16.73	12.46	1.64	2.22	4.39	0	0	44.64	12.65
414803084384101	STJ1	St. Joseph	Michigan	2019	na	1	0	0	0	16417.6	na	na	na	83.8732	2.64	4.09	3.93	1.5	0.06	0.01	0.16	16.79	0.42	0.16	0.22	0.7	17.6	34.47	19.27	0.59
410503085075101	STJ10	St. Joseph	Indiana	2019	na	8	3	2	6	9056.62	53586.9	136512	1121.82	2832.78	3.21	1.9	5.66	2.81	0.87	0.28	0.06	13.15	0.21	0.06	0.5	0.35	16.97	46.89	9.84	0.44
04177250	STJ2	St. Joseph	Michigan	2019	na	1	0	0	0	13918.2	na	na	na	77.3737	2.67	4.51	4.11	1.57	0.07	0.01	0.18	16.63	0.46	0.18	0.2	0.62	18.49	33.15	19.15	0.65
414627084391801	STJ3	St. Joseph	Michigan	2019	na	1	0	0	0	22246.6	na	na	na	109.497	2.59	3.03	3.82	1.69	0.07	0	0.14	14.11	0.32	0.16	0.19	0.74	20.3	38.07	16.89	0.44
414450084402901	STJ4	St. Joseph	Michigan	2019	na	0	0	0	0	na	na	na	na	56.9566	2.4	0.69	3.15	1.6	0.05	0	0.1	14.28	0.17	0.15	0.2	1.01	23.72	36.54	18.14	0.23
414621084454101	STJ5	St. Joseph	Michigan	2019	na	1	0	1	1	8166.91	na	16981.2	4809.95	122.05	2.68	6.5	4.15	1.51	0.09	0	0.04	16.25	0.24	0.05	0.21	0.34	22.46	28.36	19.35	0.36
04177238	STJ6	St. Joseph	Michigan	2019	na	0	0	0	0	na	na	na	na	56.9443	2.39	0.69	3.14	1.59	0.05	0	0.1	14.26	0.17	0.15	0.2	1.01	23.73	36.56	18.14	0.23
414226084412401	STJ7	St. Joseph	Michigan	2019	na	1	0	0	0	9086.82	na	na	na	69.0122	2.71	4.45	4.24	1.65	0.07	0.01	0.17	15.4	0.41	0.18	0.2	0.52	18.81	36.44	16.85	0.57
04178500	STJ8	St. Joseph	Indiana	2019	na	3	1	2	5	89232.5	49189.3	103497	48889	1918.14	2.8	1.82	4.39	1.64	0.29	0.12	0.06	11.43	0.18	0.08	0.32	0.36	21.5	45.13	12.4	0.26
410932085054201	STJ9	St. Joseph	Indiana	2019	na	7	3	2	5	4675.72	44708.2	127633	73026	2804.16	3.12	1.87	5.42	2.48	0.72	0.22	0.06	13.22	0.21	0.06	0.49	0.35	17.15	47.38	9.93	0.42
04160090	SCR1	St. Clair	Michigan	2013	na	16	3	2	5	2534.72	600.64	65879	1060.03	1811.62	1.41852	0.44	4.21	2.3	0.4	0.2	0.19	12.41	0.72	0.71	0.28	1.06	14.2	54.19	7.88	0.8
04160129	SCR2	St. Clair	Michigan	2013	na	19	4	2	11	3060.67	2573.29	74417.5	4105.51	1866.34	1.45815	0.68	4.33	2.49	0.6	0.26	0.2	12.58	0.72	0.71	0.28	1.08	13.97	53.28	8	0.81
04160421	SCR3	St. Clair	Michigan	2013	na	20	7	2	11	11809.5	476.8	84377	14069.4	2507.78	1.54206	0.92	4.65	2.85	0.7	0.27	0.2	16.72	0.69	0.75	0.34	1.38	13.38	48.54	7.81	0.8
04160633	SCR4	St. Clair	Michigan	2013	na	26	10	2	11	10274.2	965.14	98771.2	27936	3223.03	1.60082	1.14	4.83	2.98	0.78	0.28	0.2	17.39	0.64	0.71	0.35	1.38	13.81	46.1	8.51	0.9
04160643	SCR5	St. Clair	Michigan	2013	na	27	11	2	11	1771.83	1622.73	111883	40733.6	3328.35	1.61232	1.5	4.89	3.06	0.83	0.29	0.2	17.25	0.62	0.7	0.35	1.38	13.62	45.52	8.74	1.06
04160644	SCR6	St. Clair	Michigan	2013	na	27	11	2	11	10722.7	10627.1	120738	49665.9	3452.77	1.62373	1.78	4.88	3.08	0.88	0.29	0.2	17.27	0.6	0.68	0.34	1.41	13.67	44.5	9.1	1.31
041606435	SCR7	St. Clair	Michigan	2013	na	27	11	2	11	9714.3	9512.24	120535	49501.7	3345.68	1.61054	1.74	4.88	3.07	0.83	0.29	0.2	17.18	0.62	0.7	0.35	1.37	13.57	45.33	8.75	1.14
04160642	SCR8	St. Clair	Michigan	2013	na	26	10	2	11	36609.7	27262	128627	55054.9	3369.1	1.61033	1.7	4.89	3.06	0.82	0.28	0.21	17.25	0.63	0.7	0.35	1.38	13.63	45.47	8.66	0.98
464505092054701	BlatnikBr	St. Louis	Minnesota	2012	na	29	4	0	0	6285.27	2714.72	na	na	9060.21	0.90251	7.31	2.57	0.62	0.34	0.14	0.53	16.34	5.73	8.18	5.63	0.88	3.61	0.37	38.9	8.84
04023140	CloquetDW	St. Louis	Minnesota	2012	na	16	3	0	0	34753.9	85443.1	na	na	8007.25	0.78768	7.03	2.15	0.43	0.15	0.04	0.59	13.97	6	8.89	5.92	0.91	3.37	0.37	41.17	9.01
04023135	CloquetUP	St. Louis	Minnesota	2012	na	16	3	0	0	34051.6	84740.6	na	na	8005.09	0.78758	7.03	2.15	0.43	0.15	0.04	0.59	13.97	6	8.89	5.92	0.91	3.37	0.37	41.17	9.01
464145092105401	CloughId	St. Louis	Minnesota	2012	na	24	3	0	0	18907.4	143568	na	na	8799.04	0.852	7.12	2.36	0.5	0.2	0.07	0.54	15.72	5.86	8.44	5.69	0.86	3.65	0.37	39.53	9.1
464425092085201	EriePr	St. Louis	Minnesota	2012	na	27	3	0	0	2672.91	151258	na	na	8992.29	0.8752	7.25	2.48	0.56	0.26	0.08	0.53	16.31	5.77	8.23	5.64	0.88	3.64	0.37	39.1	8.88
463931092165701	FDL	St. Louis	Minnesota	2010	na	23	3	0	0	16872.8	131667	na	na	8683.58	0.83991	7.03	2.32	0.49	0.19	0.06	0.56	14.62	5.99	8.48	5.75	0.88	3.65	0.37	40.31	9.31
464000092171201	FondDu	St. Louis	Minnesota	2012	na	23	3	0	0	15669.6	130466	na	na	8682.72	0.83979	7.02	2.31	0.49	0.19	0.06	0.56	14.62	5.99	8.49	5.76	0.88	3.65	0.37	40.32	9.31
464336092085401	GrassyPt	St. Louis	Minnesota	2012	na	27	3	0	0	5213.31	150153	na	na	8990.17	0.87499	7.24	2.48	0.56	0.26	0.08	0.53	16.32	5.78	8.23	5.64	0.88	3.64	0.37	39.11	8.88
463932092121001	MudLk	St. Louis	Minnesota	2012	na	24	3	0	0	11021.2	139215	na	na	8771.02	0.8532	7.01	2.35	0.5	0.2	0.07	0.54	15.64	5.89	8.48	5.7	0.87	3.67	0.37	39.57	9.15
463913092162401	NekukId	St. Louis	Minnesota	2012	na	24	3	0	0	4210.77	132630	na	na	8713.73	0.85803	7	2.36	0.5	0.2	0.07	0.55	14.88	5.97	8.47	5.74	0.87	3.68	0.37	40.08	9.26
464622092061401	RicesPt	St. Louis	Minnesota	2012	na	29	4	0	0	6292.65	2722.11	na	na	9060.21	0.90251	7.31	2.57	0.62	0.34	0.14	0.53	16.34	5.73	8.18	5.63	0.88	3.61	0.37	38.9	8.84
464343092040601	SMTP	St. Louis	Minnesota	2012	na	29	4	0	0	6292.65	2722.11	na	na	9060.21	0.90251	7.31	2.57	0.62	0.34	0.14	0.53	16.34	5.73	8.18	5.63	0.88	3.61	0.37	38.9	8.84
na	STBMP*	St. Louis	Minnesota	2010-11	na	27	3	0	0	2161.82	150784	na	na	8991.49	0.87488	7.25	2.48	0.56	0.26	0.08	0.53	16.32	5.78	8.23	5.64	0.88	3.64	0.37	39.11	8.88
na	STBWLSSD*	St. Louis	Minnesota	2010-11	na	28	3	0	0	5149.43	153738	na	na	9011.66	0.87883	7.3	2.5	0.57	0.27	0.09	0.53	16.34	5.76	8.22	5.64	0.88	3.63	0.37	39.03	8.86
464242092114701	TallasId	St. Louis	Minnesota	2012	na	24	3	0	0	20752.2	145413	na	na	8824.01	0.8578	7.15	2.39	0.51	0.2	0.07	0.54	15.87	5.83	8.41	5.69	0.86	3.64	0.37	39.4	9.07
464033092115501	WireMi	St. Louis	Minnesota	2012	na	24	3	0	0	13180.4	141350	na	na	8780.58	0.85383	7.07	2.36	0.5	0.2	0.07	0.54	15.67	5.88	8.47	5.69	0.86	3.67	0.37	39.51	9.14
413852083320301	SWANC5	Swan Creek	Ohio	2011, 2012	na	3	0	0	18	9237.8	na	na	174.81	521.64	2.75379	0.49	9.56	7.07	2.89	1.39	0.15	18.28	1.65	0	0.01	2.41	4.83	49.91	1.16	0.19
413813083341401	SWC1	Swan Creek	Ohio	2010	na	3	0	0	13	4801.86	na	na	150.9	513.57	2.67527	0.47	9.6	6.91	2.64	1.18	0.15	18.43	1.67	0	0.01	2.43	4.86	50.32	1.17	0.17
413835083325901	SWC10	Swan Creek	Ohio	2010, 2012	na	3	0	0	15	7539.65	na	na	124.21	517.55	2.71797	0.47	9.59	7.05	2.81	1.24	0.15	18.34	1.66	0	0.01	2.42	4.84	50.08	1.16	0.19
413831083324401	SWC11	Swan Creek	Ohio	2010-11	na	3	0	0	16	7895.07	na	na	134.16	517.64	2.72414	0.47	9.58	7.06	2.83	1.28	0.15	18.33	1.66	0	0.01	2.42	4.84	50.04	1.16	0.19
413840083323501	SWC12	Swan Creek	Ohio	2010, 2012	2016, 2017	3	0	0	17	8252.74	na	na	496.47	519.43	2.7333	0.47	9.58	7.06	2.84	1.32	0.15	18.31	1.66	0	0.01	2.41	4.83	50.01	1.16	0.19
413813083341001	SWC2	Swan Creek	Ohio	2010	na	3	0	0	13	4900.62	na	na	256.74	513.61	2.67474	0.47	9.6	6.92	2.64	1.18	0.15	18.43	1.67	0	0.01	2.43	4.86	50.31	1.17	0.17
413813083340601	SWC3	Swan Creek	Ohio	2010	na	3	0	0	14	5005.62	na	na	366.88	513.66	2.67421	0.47	9.6	6.92	2.65	1.18	0.15	18.42	1.67	0	0.01	2.43	4.86	50.3	1.17	0.17
413812083340101	SWC4	Swan Creek	Ohio	2010	na	3	0	0	14	5122.05	na	na	162.42	514.06	2.67744	0.47	9.6	6.93	2.66	1.18	0.15	18.42	1.67	0	0.01	2.43	4.86	50.29	1.17	0.18
413814083334701	SWC5	Swan Creek	Ohio	2010	na	3	0	0	14	5480.71	na	na	522.04	514.23	2.68191	0.47	9.59	6.95	2.68	1.19	0.15	18.4	1.66	0	0.01	2.43	4.86	50.25	1.17	0.18
413829083334601	SWC6	Swan Creek	Ohio	2010	na	3	0	0	14	5950	na	na	991.59	514.46	2.68339	0.47	9.61	6.97	2.69	1.21	0.15	18.39	1.66	0	0.01	2.42	4.85	50.21	1.16	0.19
413835083334401	SWC7	Swan Creek	Ohio	2010-11	na	3	0	0	15	6236.02	na	na	173.41	516.85	2.69036	0.47	9.6	6.99	2.71	1.21	0.15	18.38	1.66	0	0.01	2.42	4.85	50.18	1.16	0.19
413829083332601	SWC8	Swan Creek	Ohio	2010-11	na	3	0	0	15	6765.36	na	na	704.06	517.15	2.69655	0.47	9.6	7.02	2.74	1.22	0.15	18.37	1.66	0	0.01	2.42	4.85	50.15	1.16	0.19
413833083330701	SWC9	Swan Creek	Ohio	2010, 2012	na	3	0	0	15	7333.3	na	na	1282.15	517.49	2.71394	0.47	9.59	7.05	2.79	1.23	0.15	18.35	1.66	0	0.01	2.42	4.84	50.09	1.16	0.19
413832083325200	SWCCP8	Swan Creek	Ohio	2012	na	3	0	0	15	7703.93	na	na	288.97	517.6	2.7226	0.47	9.59	7.06	2.82	1.25	0.15	18.33	1.66	0	0.01	2.42	4.84	50.06	1.16	0.19
411424081224300	TIC1	Tinkers Creek	Ohio	2013, 2014	na	0	0	0	0	na	na	na	na	21.01	2.96173	1.51	12.68	10.54	5.64	2.4	0	30.65	0.07	0	1.65	7.31	15.04	10.07	2.31	0.13
411543081233900	TIC2	Tinkers Creek	Ohio	2013, 2014	na	0	1	0	0	na	2367.93	na	na	40.02	4.28367	1.89	23.5	17.14	5.76	2.2	0	26.19	0.08	0	1.01	5.23	9.03	5.37	2.47	0.12
411707081242000	TIC3	Tinkers Creek	Ohio	2013, 2014	na	0	2	0	0	na	3830.93	na	na	90.88	3.66163	5.02	23.75	17.08	4.23	1.31	0	30.36	0.24	0	1.25	4.17	5.4	2.37	4.21	0.61
411946081270200	TIC4	Tinkers Creek	Ohio	2013, 2014	na	0	3	0	0	na	805.13	na	na	117.12	3.56168	4.42	24.46	17.28	4.7	1.43	0	30.64	0.33	0	1.2	4.04	4.61	1.93	4.43	0.53
412208081274000	TIC5	Tinkers Creek	Ohio	2013, 2014	na	1	0	0	0	3812.39	na	na	na	10.96	3.50812	0	21.28	28.14	17.29	8.89	0	18.56	0.11	0.16	0	4.58	0.68	0	0.3	0
412146081281600	TIC6	Tinkers Creek	Ohio	2013, 2014	na	0	4	0	0	na	1596.88	na	na	142.16	3.66589	3.89	24.78	18.95	4.96	1.47	0	29.52	0.28	0	1.02	4.09	4.91	1.73	3.95	0.45
412303081304800	TIC7	Tinkers Creek	Ohio	2013, 2014	na	3	5	0	0	10220	1406.04	na	na	179.82	3.79593	3.3	25.23	20.15	6.18	2.07	0	28.4	0.24	0.01	0.86	3.98	4.36	1.44	3.41	0.37
412312081334500	TIC8	Tinkers Creek	Ohio	2013, 2014	na	1	0	0	0	3510.46	na	na	na	6.3	4.98634	0	18.86	39.74	14.49	9.57	0	15.77	0.14	0	0	1.34	0.09	0	0	0
412153081363000	TIC9	Tinkers Creek	Ohio	2013, 2014	na	6	6	1	1	8907.16	5775.82	9227.4	15567.4	224.07	3.83434	2.87	24.85	20.53	7.28	2.95	0	28.79	0.3	0.04	0.69	3.7	3.73	1.16	2.79	0.31
425908078111301	TON1	Tonawanda	New York	2019	na	0	1	11	0	na	27863.5	11610.6	na	439.928	2.63	0.69	4.21	0.87	0.2	0.05	0.18	27.58	3	5.67	4.44	0.22	27.6	16.25	6.95	2.08
04217002	TON2	Tonawanda	New York	2019	na	4	2	12	0	99.93	1500.11	95.86	na	455.59	2.86	0.68	4.32	1.05	0.39	0.13	0.18	27.38	2.98	5.63	4.4	0.22	27.46	16.13	6.96	2.08
04217400	TON3	Tonawanda	New York	2019	na	4	2	12	0	22791.9	24192.1	22596.2	na	565.716	2.88	0.62	4.54	1.27	0.44	0.15	0.17	25.48	2.63	5.18	3.93	0.21	27.5	16.77	8.92	2.18
430346078263001	TON4	Tonawanda	New York	2019	na	4	2	12	0	29468	30868.2	29272.2	na	587.028	2.88	0.63	4.52	1.26	0.43	0.15	0.17	25.48	2.55	5.1	3.83	0.23	26.94	17.28	9.29	2.13
430459078295801	TON5	Tonawanda	New York	2019	na	4	2	12	0	41319.8	42720	41124	na	619.397	2.85	0.6	4.4	1.21	0.41	0.14	0.16	26.05	2.4	4.9	3.63	0.22	26.04	17.52	10.28	2.06
430428078352801	TON6	Tonawanda	New York	2019	na	4	2	14	0	64462.2	65862.4	46643.4	na	860.105	2.8	0.5	4.59	1.26	0.39	0.14	0.11	23.66	1.81	3.81	2.71	0.24	25.7	18.27	14.66	2.12
04218054	TON7	Tonawanda	New York	2019	na	4	2	16	0	84199.7	85599.9	21977	na	1039.15	2.82	0.69	4.96	1.56	0.39	0.13	0.1	22.69	1.51	3.2	2.29	0.23	26.81	18.37	14.84	2.22
430123078500401	TON8	Tonawanda	New York	2019	na	4	3	16	3	96390.1	4632.47	35890	23300.5	1364.59	3.2	0.83	6.85	3.18	0.96	0.3	0.17	20.68	1.24	2.66	1.91	0.24	26.02	17.17	15.77	2.02
04085279	ETR1	Twin Rivers	Wisconsin	2019	2019	0	0	4	0	na	na	18160	na	270.129	2.41	0.61	2.41	2.21	0.09	0.01	0.09	5.15	0.09	4.53	0.81	0.24	46.47	18.63	18.5	0.15
04085283	ETR2	Twin Rivers	Wisconsin	2019	na	0	0	4	0	na	na	22109.7	na	295.64	2.47	0.56	3.09	2.58	0.36	0.06	0.09	5.17	0.08	4.49	0.79	0.23	45.47	18.83	18.03	0.17
04085285	ETR3	Twin Rivers	Wisconsin	2019	2019	0	0	5	0	na	na	9706.88	na	324.205	2.47	0.51	3.09	2.66	0.38	0.06	0.09	5.04	0.07	4.31	0.83	0.26	45.16	20.21	17.15	0.17
04085294	ETR4	Twin Rivers	Wisconsin	2019	2019	0	0	5	0	na	na	17773.2	na	338.628	2.62	0.79	3.14	2.98	0.65	0.17	0.09	4.92	0.07	4.18	0.83	0.28	44.75	19.45	17.08	0.64
040853235	WTR1	Twin Rivers	Wisconsin	2019	2019	0	0	0	0	na	na	na	na	117.402	2.96	0.17	4.71	4.55	0.96	0.17	0.23	10.33	0.01	1.95	0.78	0.88	49.69	20.63	4.47	0.54
04085330	WTR2	Twin Rivers	Wisconsin	2019	2019	0	0	2	0	na	na	18610	na	385.165	2.81	0.12	3.47	3.54	0.55	0.15	0.1	9.77	0.04	3.16	0.65	0.71	48.83	22.06	6.54	0.29
04085337	WTR3	Twin Rivers	Wisconsin	2019	2019	0	0	2	0	na	na	27850.1	na	432.037	2.82	0.3	3.45	3.59	0.53	0.14	0.13	9.2	0.03	3.31	0.68	0.79	49.04	20.99	7.32	0.48
412134082193001	VER1	Vermillion	Ohio	2019	na	1	0	0	10	52757.6	na	na	66289.2	652.469	2.88	0.8	5.28	1.71	0.28	0.07	0	29.18	0.34	0.14	0.43	0.3	8.97	49.69	2.81	0.01
04199500	VER2	Vermillion	Ohio	2019	na	1	0	0	10	60316.6	na	na	73848.2	679.924	2.88	0.86	5.31	1.72	0.29	0.07	0	29.26	0.33	0.13	0.41	0.31	9.2	49.2	2.89	0.02
412427082200601	VER3	Vermillion	Ohio	2019	na	1	0	0	10	66191.8	na	na	79723.4	691.499	2.88	0.91	5.32	1.74	0.3	0.07	0	29.47	0.33	0.13	0.41	0.32	9.17	48.72	3.11	0.02
412514082212501	VER4	Vermillion	Ohio	2019	na	1	1	0	10	68365.3	8.67	na	81896.9	695.689	2.92	0.94	5.39	1.82	0.33	0.08	0.01	29.4	0.33	0.13	0.41	0.32	9.17	48.57	3.1	0.02
04057604	WBW1	Whitefish	Michigan	2019	na	1	0	0	0	14991.7	na	na	na	398.676	2.34	0.05	1.8	0.55	0.04	0.01	0.04	36.41	2.74	5.35	1.91	1.37	1.52	1.07	46.42	0.76
04057610	WBW2	Whitefish	Michigan	2019	na	1	0	0	0	37871.4	na	na	na	810.219	2.46	0.79	1.78	0.38	0.03	0	0.09	30.59	4.58	6.3	1.99	1.26	1.16	0.86	49.05	1.23

## Sheet: TblS2.VulPreds
Table S2. Predicted probability of occurrence of contaminants of emerging concern classes in surface waters for streamside exposure sites and water sampling sites. A predicted probability ≥0.50 indicates a higher probability of the class being present than not.
Field name	Fecal indicator1	Flame retardant2	Fragrance3	Industrial4	Organohalide5	Pharmaceutical6	Phenolic7	Plasticizer8	ΣProbabilities (Vulnerability)
On-site streamside exposure sites
WTR1	0.608162	0.652977	0.300629	0.777147	0.249695	0.704928	0.260518	0.20745	3.76151
WTR2	0.733006	0.575674	0.304291	0.82299	0.390351	0.793707	0.475524	0.221115	4.31666
WTR3	0.696929	0.56049	0.304291	0.831058	0.312492	0.804841	0.424681	0.215848	4.15063
ETR1	0.771267	0.460691	0.36664	0.325592	0.212654	0.843524	0.471491	0.200133	3.65199
ETR3	0.770449	0.453418	0.369779	0.393961	0.291125	0.836328	0.478554	0.209931	3.80355
ETR4	0.684189	0.623934	0.374867	0.815405	0.284884	0.833294	0.354155	0.225992	4.19672
MEF	0.466344	0.432329	0.294342	0.463568	0.203214	0.78933	0.519058	0.200727	3.36891
MER	0.376824	0.892688	0.527625	0.912334	0.431721	0.804859	0.394438	0.825891	5.16638
MIE	0.136989	0.816958	0.459362	0.919212	0.58081	0.698458	0.40685	0.483414	4.50205
MIP	0.132744	0.838338	0.457837	0.684492	0.664915	0.583889	0.511105	0.596333	4.46965
UCR	0.739711	0.887844	0.527625	0.911929	0.472865	0.817075	0.469256	0.828359	5.65466
KKL	0.667212	0.888761	0.514745	0.911244	0.871415	0.834061	0.709602	0.84064	6.23768
GRD1	0.287403	0.737243	0.478981	0.846492	0.522242	0.802275	0.180294	0.502668	4.3576
GRD2	0.286432	0.747134	0.550336	0.829557	0.473767	0.801772	0.145766	0.546163	4.38093
GRD3	0.3	0.829972	0.731895	0.819356	0.835091	0.588327	0.111609	0.639142	4.85539
GRD5	0.270447	0.864175	0.686639	0.955733	0.805132	0.602801	0.192638	0.882533	5.2601
GRD6	0.459035	0.907996	0.601923	0.94995	0.501681	0.790702	0.304973	0.818627	5.33489
GRD7	0.25607	0.902052	0.790655	0.971484	0.880809	0.602558	0.164103	0.890007	5.45774
GRD8	0.412331	0.842183	0.55121	0.850311	0.790901	0.593651	0.118697	0.624153	4.78344
MAUGR1	0.11	0.69	0.24	0.39	0.13	0.9	0.9	0.45	3.81
MAUWAT1	0.11	0.69	0.24	0.39	0.13	0.9	0.9	0.42	3.78
MAUDSPBWWTP	0.11	0.85	0.61	0.83	0.29	0.9	0.9	0.56	5.05
MAUDSCSO9	0.06	0.7	0.29	0.88	0.17	0.89	0.89	0.36	4.24
SWC12	0.51	0.92	0.36	0.97	0.73	0.64	0.62	0.9	5.65
MAUDSWWTP	0.06	0.9	0.66	0.95	0.75	0.87	0.87	0.8	5.86
BCR	0.28	0.5	0.36	0.36	0.33	0.86	0.42	0.2	3.31
Water sampling sites
ETR2	0.77	0.45	0.37	0.36	0.25	0.84	0.47	0.2	3.71
GRD4	0.424456	0.872951	0.691789	0.889026	0.863638	0.649332	0.195407	0.708459	5.29506
AUGR1	0.726642	0.455246	0.192156	0.409391	0.316662	0.730612	0.234426	0.17868	3.24381
AUGR2	0.643719	0.473901	0.166382	0.383027	0.464151	0.696548	0.239001	0.178264	3.24499
AUGR3	0.654506	0.5253	0.166382	0.429383	0.421423	0.691502	0.233539	0.178264	3.3003
AUGR4	0.499065	0.522442	0.208796	0.557144	0.533986	0.696621	0.392746	0.191997	3.6028
BUF1	0.776326	0.455676	0.303539	0.361523	0.408466	0.799539	0.423191	0.17141	3.69967
BUF2	0.479603	0.421821	0.236809	0.443507	0.172676	0.647188	0.170502	0.167656	2.73976
BUF3	0.758146	0.453251	0.311053	0.364845	0.441278	0.801691	0.413344	0.171787	3.71539
BUF4	0.744601	0.412798	0.23996	0.415093	0.218499	0.803333	0.228003	0.154621	3.21691
BUF5	0.748101	0.843414	0.182451	0.940065	0.533515	0.692663	0.29741	0.32895	4.56657
BUF6	0.513584	0.907692	0.447122	0.978164	0.751722	0.713848	0.325262	0.776367	5.41376
CAT1	0.661172	0.458098	0.310735	0.686044	0.62798	0.777291	0.473577	0.195271	4.19017
CAT2	0.672801	0.435461	0.406902	0.809695	0.791481	0.806019	0.485226	0.179729	4.58731
CAT3	0.822288	0.515577	0.230997	0.508912	0.418579	0.760588	0.372643	0.18435	3.81393
CAT4	0.79842	0.338875	0.14523	0.290884	0.508425	0.808226	0.343118	0.14881	3.38199
CAT5	0.786219	0.471982	0.302375	0.58944	0.702621	0.808226	0.403089	0.374063	4.43801
CAT6	0.853346	0.430384	0.235199	0.36416	0.387926	0.817007	0.35563	0.169962	3.61362
CAT7	0.680789	0.349925	0.180693	0.437576	0.604412	0.808226	0.356526	0.158662	3.57681
CAT8	0.572886	0.858438	0.323528	0.919851	0.24709	0.674857	0.168283	0.542504	4.30744
CHP1	0.598663	0.58932	0.348311	0.471722	0.604634	0.822531	0.536931	0.294877	4.26699
CHP2	0.478099	0.428835	0.271307	0.593723	0.658973	0.795904	0.279126	0.178057	3.68402
CHP3	0.462431	0.445323	0.367601	0.708125	0.79025	0.785362	0.3029	0.187406	4.0494
CHP4	0.535866	0.452786	0.340608	0.42029	0.45947	0.815916	0.54814	0.163564	3.73664
CHP5	0.352377	0.531616	0.429211	0.726518	0.781707	0.777174	0.308641	0.161772	4.06902
ELK1	0.901381	0.442756	0.234602	0.403084	0.391491	0.775652	0.62834	0.173583	3.95089
ELK2	0.811537	0.468919	0.236809	0.505687	0.391298	0.732081	0.407593	0.182083	3.73601
ELK3	0.832606	0.413663	0.236809	0.515494	0.411851	0.718521	0.433519	0.180765	3.74323
ELK4	0.802942	0.473496	0.236809	0.516716	0.408159	0.715137	0.433519	0.179226	3.766
EMC1	0.390369	0.883056	0.571242	0.943976	0.699938	0.720754	0.202762	0.675229	5.08733
EMC2	0.361364	0.832334	0.389493	0.881484	0.157631	0.800244	0.0690693	0.5239	4.01552
EMC3	0.450397	0.789903	0.210761	0.86276	0.151685	0.80169	0.0589739	0.490382	3.81655
EMC4	0.449864	0.793462	0.300313	0.916391	0.250837	0.773405	0.0980675	0.506347	4.08869
ESC1	0.567719	0.364652	0.119258	0.139141	0.26052	0.668822	0.791513	0.124256	3.03588
ESC2	0.394136	0.349949	0.147364	0.186049	0.291142	0.672675	0.863247	0.14368	3.04824
ESC3	0.442483	0.568145	0.379648	0.343246	0.470937	0.673374	0.797784	0.348486	4.0241
GAL1	0.406503	0.463076	0.350952	0.432484	0.0886978	0.798644	0.277386	0.17634	2.99408
GAL2	0.754495	0.452467	0.171675	0.516909	0.198046	0.8484	0.327149	0.197912	3.46705
GAL3	0.674009	0.498023	0.177995	0.696435	0.306207	0.819844	0.414521	0.317589	3.90462
GEN1	0.576199	0.286944	0.285835	0.283633	0.644128	0.801691	0.371492	0.145871	3.39579
GEN2	0.524732	0.269393	0.263283	0.477605	0.674914	0.801974	0.36736	0.134877	3.51414
GEN3	0.366684	0.274085	0.40363	0.718817	0.845402	0.776399	0.477626	0.141254	4.0039
GEN4	0.329342	0.259025	0.426805	0.779647	0.847618	0.776399	0.406026	0.136846	3.96171
GEN5	0.253156	0.31028	0.379386	0.752653	0.834175	0.766436	0.377823	0.136917	3.81083
GEN6	0.206997	0.525424	0.653268	0.830685	0.799745	0.766436	0.374976	0.369935	4.52747
HUR1	0.474841	0.649118	0.263602	0.614186	0.305382	0.828147	0.241878	0.194347	3.5715
HUR2	0.486607	0.443318	0.139688	0.485328	0.382195	0.814526	0.327048	0.123686	3.2024
HUR3	0.376699	0.532521	0.22543	0.611385	0.380339	0.821613	0.375189	0.177611	3.50079
HUR4	0.393914	0.617785	0.237819	0.49309	0.595127	0.853247	0.224945	0.337191	3.75312
JHS1	0.660698	0.314718	0.238428	0.674581	0.227045	0.8187	0.194258	0.194501	3.32293
JHS2	0.607365	0.322408	0.220992	0.64812	0.229586	0.812772	0.192715	0.18684	3.2208
JHS3	0.589399	0.321843	0.214176	0.666621	0.236812	0.813427	0.170035	0.177325	3.18964
JHS4	0.58298	0.313354	0.214176	0.56751	0.228259	0.814343	0.173554	0.170109	3.06428
MSQ1	0.564545	0.452604	0.193507	0.147031	0.211117	0.683045	0.84539	0.164672	3.26191
MSQ2	0.661402	0.616096	0.268874	0.292536	0.339412	0.734168	0.81689	0.306473	4.03585
MSQ3	0.566513	0.511183	0.215553	0.154253	0.217205	0.668875	0.822743	0.116846	3.27317
MSQ4	0.555044	0.515545	0.226721	0.160195	0.237949	0.680535	0.828915	0.306791	3.51169
MST1	0.528511	0.407814	0.244965	0.171414	0.482219	0.705001	0.61597	0.124717	3.28061
MST2	0.533145	0.411555	0.194366	0.164969	0.419326	0.701326	0.631365	0.108989	3.16504
MST3	0.523864	0.430778	0.234604	0.248888	0.581653	0.701326	0.741842	0.123812	3.58677
MST4	0.466186	0.491078	0.523691	0.338715	0.661507	0.701326	0.766033	0.244438	4.19297
OAK1	0.407688	0.436303	0.294342	0.250248	0.162042	0.711545	0.442693	0.195825	2.90069
OAK2	0.456608	0.647238	0.504907	0.792496	0.447821	0.812176	0.359593	0.218168	4.23901
OAK3	0.490202	0.313274	0.200174	0.383067	0.503941	0.807695	0.239716	0.15727	3.09534
OAK4	0.463122	0.311249	0.199699	0.389558	0.495037	0.791613	0.163876	0.163487	2.97764
ONT1	0.539386	0.432592	0.193507	0.282475	0.379325	0.794908	0.707293	0.177606	3.50709
ONT2	0.556511	0.432592	0.193507	0.282475	0.381136	0.795813	0.7079	0.177606	3.52754
ONT3	0.551365	0.432592	0.193507	0.282475	0.381136	0.795813	0.7079	0.177606	3.52239
PNB1	0.253679	0.504336	0.347548	0.659434	0.263537	0.880883	0.221885	0.201849	3.33315
PNB2	0.263935	0.504016	0.30066	0.666329	0.242955	0.88357	0.237118	0.197526	3.29611
PNB3	0.268055	0.518917	0.30066	0.676996	0.211194	0.887302	0.199557	0.19982	3.2625
PNB4	0.286728	0.517179	0.301754	0.674795	0.215869	0.887302	0.202731	0.174916	3.26127
ROOT1	0.251138	0.860452	0.146714	0.87599	0.16251	0.814483	0.226473	0.683214	4.02097
ROOT2	0.294958	0.860593	0.146714	0.87876	0.160843	0.814739	0.230087	0.68667	4.07336
ROOT3	0.315878	0.870581	0.454219	0.929264	0.42233	0.814739	0.324547	0.743557	4.87512
SLT1	0.715398	0.427824	0.237814	0.329364	0.161612	0.668352	0.187196	0.194474	2.92203
SLT2	0.719471	0.432192	0.235349	0.325706	0.124766	0.58547	0.230668	0.188908	2.84253
SLT3	0.672579	0.406487	0.294342	0.50082	0.23931	0.736038	0.323275	0.198105	3.37096
SLT4	0.702026	0.428249	0.307295	0.376808	0.116871	0.768897	0.208681	0.192241	3.10107
SLT5	0.71086	0.441916	0.236764	0.328115	0.146588	0.549372	0.247087	0.193903	2.85461
SGN1	0.74202	0.442756	0.237814	0.50082	0.212466	0.626223	0.606885	0.180604	3.54959
SGN2	0.829765	0.450111	0.238381	0.554948	0.300147	0.7907	0.495579	0.198577	3.85821
SGN3	0.779445	0.444496	0.237814	0.598415	0.301481	0.781951	0.490722	0.190652	3.82498
SNWR1	0.602036	0.405307	0.23679	0.235195	0.219293	0.714997	0.764751	0.153516	3.33188
SNWR10	0.602036	0.448565	0.258819	0.210264	0.228839	0.706676	0.78421	0.154259	3.39367
SNWR2	0.603134	0.442756	0.294342	0.328434	0.185421	0.839268	0.751607	0.200281	3.64524
SNWR3	0.602036	0.446492	0.229524	0.226576	0.182658	0.706676	0.765608	0.168622	3.32819
SNWR4	0.601216	0.448565	0.270135	0.307706	0.229552	0.713262	0.780508	0.152835	3.50378
SNWR5	0.601216	0.445911	0.231697	0.248882	0.228066	0.714997	0.766531	0.166893	3.40419
SNWR6	0.400213	0.562869	0.268874	0.164328	0.233635	0.706676	0.635972	0.241914	3.21448
SNWR7	0.702059	0.448565	0.258819	0.210264	0.229552	0.706676	0.780508	0.127297	3.46374
SNWR8	0.603134	0.579277	0.268874	0.164328	0.233635	0.706676	0.738848	0.241914	3.53669
SNWR9	0.678647	0.448512	0.256367	0.283262	0.206074	0.727706	0.768057	0.164081	3.53271
STJ1	0.698197	0.428282	0.226331	0.243655	0.179884	0.683197	0.141816	0.164399	2.76576
STJ10	0.211268	0.650114	0.341237	0.408618	0.107698	0.592467	0.137589	0.0966089	2.5456
STJ2	0.695411	0.435567	0.26592	0.265494	0.201823	0.678964	0.141862	0.163895	2.84894
STJ3	0.635037	0.433436	0.262908	0.213917	0.147564	0.74967	0.170875	0.175335	2.78874
STJ4	0.742015	0.442756	0.303014	0.303798	0.143492	0.750609	0.285594	0.19831	3.16959
STJ5	0.749027	0.461394	0.381786	0.284463	0.233182	0.830762	0.2438	0.190717	3.37513
STJ6	0.742015	0.442756	0.303014	0.303798	0.143492	0.750609	0.295767	0.19831	3.17976
STJ7	0.709504	0.448578	0.319532	0.399214	0.207506	0.722978	0.139659	0.183299	3.13027
STJ8	0.58772	0.296566	0.228497	0.0998723	0.193934	0.64115	0.133384	0.0679714	2.24909
STJ9	0.345367	0.620776	0.377861	0.204704	0.132757	0.609117	0.155174	0.0831801	2.52894
TON1	0.670311	0.346048	0.213219	0.364845	0.479303	0.7777	0.376617	0.140966	3.36901
TON2	0.553951	0.441751	0.316273	0.668495	0.571134	0.685	0.312548	0.319379	3.86853
TON3	0.417631	0.340112	0.152164	0.624459	0.469706	0.762359	0.246807	0.154944	3.16818
TON4	0.458684	0.340112	0.151782	0.63239	0.479028	0.778298	0.246022	0.151183	3.2375
TON5	0.465977	0.333194	0.151782	0.629095	0.481595	0.779327	0.258288	0.122491	3.22175
TON6	0.366888	0.324949	0.151782	0.594532	0.614317	0.763404	0.258003	0.131923	3.2058
TON7	0.221345	0.320899	0.152498	0.644917	0.645208	0.768077	0.243643	0.185231	3.18182
TON8	0.308572	0.832111	0.252425	0.808492	0.512855	0.709429	0.115544	0.341195	3.88062
VER1	0.837744	0.48475	0.216524	0.363876	0.344721	0.831421	0.330862	0.205399	3.6153
VER2	0.829599	0.486464	0.216524	0.363876	0.35141	0.824043	0.335304	0.208756	3.61598
VER3	0.829599	0.48546	0.216524	0.363876	0.35141	0.824043	0.336353	0.208756	3.61602
VER4	0.829599	0.540081	0.22399	0.42267	0.384138	0.824043	0.305851	0.145986	3.67636
WBW1	0.872316	0.471123	0.185806	0.296183	0.233762	0.824212	0.663802	0.176979	3.72418
WBW2	0.819838	0.476087	0.164347	0.28434	0.307964	0.823252	0.663662	0.189706	3.72919
BlatnikBr	0.392391	0.744803	0.670889	0.608632	0.856671	0.682141	0.92964	0.772383	5.65755
RicesPt	0.741657	0.744803	0.670889	0.608632	0.856671	0.700222	0.901953	0.772383	5.99721
SMTP	0.49564	0.744803	0.670889	0.608632	0.856671	0.734412	0.876115	0.772383	5.75955
STBMP	0.437162	0.412695	0.159303	0.353536	0.429602	0.675456	0.949156	0.180548	3.59746
STBWLSSD	0.414165	0.539437	0.299855	0.606625	0.746425	0.680863	0.93813	0.422476	4.64798
CloquetDW	0.359345	0.300733	0.120823	0.0461604	0.180587	0.585196	0.915196	0.120908	2.62895
CloquetUP	0.359345	0.300733	0.120823	0.0461604	0.180587	0.585196	0.915196	0.120908	2.62895
CloughId	0.520408	0.283947	0.120823	0.1289	0.182194	0.645271	0.917298	0.131548	2.93039
EriePr	0.449873	0.45922	0.160068	0.364145	0.527601	0.667158	0.935551	0.180112	3.74373
FDL	0.385868	0.289509	0.120823	0.0494978	0.200569	0.569795	0.915733	0.118554	2.65035
FondDu	0.405252	0.287957	0.126791	0.0498465	0.187984	0.567954	0.918185	0.119216	2.66319
GrassyPt	0.723831	0.394421	0.222197	0.426833	0.411703	0.737979	0.902939	0.170677	3.99058
MudLk	0.464685	0.285115	0.161957	0.147119	0.212292	0.632987	0.903752	0.133604	2.94151
NekukId	0.729442	0.316349	0.204163	0.182418	0.263796	0.706697	0.910548	0.138884	3.4523
TallasId	0.82488	0.29472	0.120823	0.134341	0.191029	0.695457	0.876975	0.134844	3.27307
WireMi	0.607435	0.282775	0.155183	0.130627	0.210338	0.701705	0.852851	0.133604	3.07452
COL1	0.627688	0.808203	0.353648	0.822706	0.318993	0.572197	0.348615	0.345946	4.198
COL2	0.627688	0.808203	0.353648	0.822706	0.318993	0.572197	0.348615	0.345946	4.198
LBM1	0.682203	0.360477	0.347583	0.532535	0.716129	0.838647	0.70171	0.306791	4.48608
LKP1	0.579935	0.363597	0.341105	0.605423	0.773696	0.850271	0.801321	0.320957	4.6363
LLB1	0.602716	0.626062	0.373254	0.68742	0.851235	0.803464	0.768353	0.48404	5.19654
LLB2	0.666138	0.83897	0.778236	0.852413	0.909004	0.803491	0.66663	0.845872	6.36075
LLB3	0.666138	0.839543	0.785175	0.84404	0.917131	0.803491	0.677883	0.851002	6.3844
LLB4	0.622064	0.8454	0.788603	0.831477	0.86998	0.797285	0.766472	0.857098	6.37838
DPERE9	0.445172	0.885198	0.737359	0.826633	0.930012	0.758177	0.687382	0.907058	6.17699
EASTR10	0.190741	0.89081	0.383275	0.94652	0.638903	0.797658	0.419544	0.783874	5.05132
FXR	0.208373	0.895787	0.780592	0.806613	0.934691	0.622608	0.524996	0.897656	5.67132
FXR13	0.481864	0.803533	0.583454	0.719504	0.875255	0.684928	0.682551	0.774768	5.60586
FXR14	0.511742	0.787811	0.679959	0.681053	0.882737	0.712705	0.648962	0.781995	5.68697
FXR6	0.234298	0.874968	0.694657	0.735102	0.933758	0.617852	0.56092	0.661926	5.31348
GRBAY12	0.216968	0.895787	0.781648	0.806613	0.934499	0.622608	0.552296	0.898051	5.70847
LLB5	0.63519	0.754749	0.670167	0.763393	0.691279	0.791076	0.830613	0.729148	5.86562
LLB6	0.63519	0.86173	0.780634	0.735904	0.855845	0.768212	0.729605	0.838882	6.206
PRGAM11	0.340271	0.840099	0.685891	0.726432	0.932753	0.654833	0.539417	0.796728	5.51642
KWE1	0.879811	0.433918	0.26439	0.285609	0.128832	0.829304	0.520095	0.0875583	3.42952
KWE2	0.885575	0.418804	0.363297	0.685154	0.240963	0.833491	0.605671	0.0930412	4.126
KWE3	0.88219	0.429728	0.371221	0.544416	0.21259	0.819652	0.572722	0.0897563	3.92228
KWE4	0.884414	0.461321	0.387117	0.292414	0.34592	0.827675	0.545723	0.0885298	3.83311
KWE5	0.88365	0.467661	0.389468	0.701931	0.355505	0.849922	0.598351	0.099295	4.34578
MENMR13	0.397252	0.885781	0.485618	0.938131	0.412757	0.839813	0.526938	0.830749	5.31704
JISLA15	0.0876409	0.92366	0.875378	0.825322	0.896454	0.735073	0.515402	0.877575	5.7365
MILWR14	0.105776	0.788217	0.442408	0.757831	0.714538	0.550635	0.557088	0.365299	4.28179
KINNI17	0.319848	0.906464	0.561773	0.955179	0.862734	0.804454	0.711299	0.842234	5.96398
CHI112	0.83379	0.906464	0.561773	0.965545	0.869602	0.829748	0.731012	0.877159	6.57509
CHI36	0.764865	0.906339	0.586639	0.966993	0.858415	0.829748	0.655868	0.886684	6.45555
CHIRP4	0.829936	0.906339	0.58908	0.96674	0.86261	0.829748	0.714724	0.878391	6.57757
CHI56	0.715037	0.872372	0.720871	0.888043	0.853197	0.850013	0.483641	0.933288	6.31646
CHI76	0.669167	0.869072	0.687886	0.883037	0.847185	0.845669	0.514044	0.827697	6.14376
CHIRP7	0.771799	0.869072	0.685541	0.883037	0.773283	0.848252	0.462811	0.824238	6.11803
GRAND3	0.153721	0.794826	0.474266	0.861698	0.547959	0.710694	0.365474	0.490884	4.39952
GRAND4	0.326344	0.777808	0.58218	0.886648	0.69399	0.77951	0.136605	0.401256	4.58434
MAPLE1	0.580218	0.505366	0.429751	0.35884	0.176938	0.735052	0.266788	0.13847	3.19142
MAPLE2	0.487189	0.479613	0.319473	0.217674	0.372511	0.846178	0.154795	0.133534	3.01097
SGNR10	0.14092	0.835336	0.678589	0.930921	0.80826	0.714794	0.0994828	0.545825	4.75413
SGNR11	0.151262	0.888546	0.76629	0.978553	0.885085	0.726785	0.0856518	0.796941	5.27911
SGNR12	0.157459	0.899522	0.777398	0.977672	0.923729	0.745897	0.093561	0.804468	5.37971
SGNR13	0.163571	0.857153	0.690763	0.909316	0.907359	0.688808	0.0861851	0.395759	4.69891
SGNR1	0.465841	0.557417	0.184985	0.750815	0.694253	0.734521	0.180668	0.15611	3.72461
SGNR2	0.383754	0.879635	0.400052	0.954248	0.709794	0.61815	0.163658	0.800489	4.90978
SGNR3	0.525995	0.615277	0.191563	0.911617	0.31861	0.524192	0.248315	0.116704	3.45227
SGNR4	0.426756	0.538365	0.315514	0.147182	0.089581	0.846041	0.171397	0.144914	2.67975
SGNR5	0.789962	0.528437	0.249445	0.396561	0.232923	0.749991	0.0782938	0.480718	3.50633
SGNR7	0.35242	0.546554	0.243693	0.783059	0.875539	0.827668	0.281316	0.106287	4.01654
SGNR8	0.366122	0.498441	0.15138	0.695339	0.554411	0.721675	0.203301	0.118396	3.30906
SGNR9	0.411926	0.637617	0.69993	0.785256	0.9456	0.819911	0.211442	0.118482	4.63016
SGNR6	0.775512	0.547152	0.304936	0.708305	0.689079	0.797282	0.134363	0.0858995	4.04253
SCR1	0.260293	0.55034	0.218415	0.389042	0.183974	0.37248	0.209083	0.366173	2.5498
SCR2	0.260073	0.669056	0.344106	0.358373	0.156464	0.351907	0.186827	0.299828	2.62663
SCR3	0.750543	0.666774	0.310685	0.17728	0.130081	0.424348	0.102963	0.114158	2.67683
SCR4	0.605251	0.701572	0.338768	0.268469	0.071039	0.370423	0.0704709	0.180573	2.60657
SCR5	0.550498	0.586525	0.329029	0.29456	0.100821	0.328426	0.111563	0.202919	2.50434
SCR6	0.53313	0.54586	0.350446	0.221017	0.097385	0.32637	0.078994	0.0751086	2.22831
SCR7	0.433255	0.509538	0.352831	0.264685	0.10455	0.314799	0.0813224	0.0777042	2.13868
SCR8	0.472611	0.442033	0.163282	0.180806	0.0749121	0.323257	0.0711725	0.0569722	1.78505
CLI1DOWN	0.46283	0.912352	0.794741	0.957966	0.850404	0.870955	0.625974	0.931382	6.4066
CLI2CAPT	0.46283	0.859973	0.654952	0.957445	0.819475	0.870955	0.71135	0.823007	6.15999
CLI3WWTP	0.197041	0.914488	0.734224	0.902254	0.779044	0.727042	0.507804	0.793274	5.55517
CLI4STONY	0.636495	0.686043	0.340344	0.751982	0.311733	0.735443	0.219482	0.176882	3.8584
CLI5CASS	0.657217	0.869072	0.531166	0.850275	0.536596	0.8434	0.374388	0.82067	5.48278
DTR1	0.148748	0.868941	0.71047	0.737179	0.720697	0.413854	0.288989	0.623453	4.51233
DTR2	0.271759	0.920916	0.850566	0.827116	0.771508	0.549809	0.287582	0.824629	5.30389
DTR3	0.43022	0.921689	0.851317	0.669034	0.740768	0.543947	0.352437	0.78475	5.29416
DTR4	0.200987	0.922635	0.849869	0.449887	0.572445	0.476511	0.369295	0.753184	4.59481
DTR5	0.291421	0.890584	0.846184	0.385356	0.493889	0.482795	0.368073	0.535497	4.2938
DTR6	0.292668	0.889001	0.829803	0.349809	0.433435	0.472127	0.306333	0.520155	4.09333
GROSIL3	0.186667	0.909065	0.755553	0.443857	0.619029	0.490324	0.580187	0.633986	4.61867
PTHENN1	0.410059	0.895867	0.76904	0.613013	0.726939	0.551413	0.663077	0.786284	5.41569
TRENTN4	0.31606	0.922371	0.846304	0.449392	0.594222	0.497231	0.400788	0.758361	4.78473
WYAND2	0.457924	0.919679	0.830621	0.636309	0.753278	0.549054	0.646026	0.778799	5.57169
RRR1	0.113135	0.657098	0.376078	0.158564	0.0873457	0.58801	0.133714	0.0483044	2.16225
RRR2	0.106936	0.821097	0.516229	0.450143	0.148333	0.546574	0.114178	0.0976662	2.80116
RRR3	0.106936	0.904394	0.801635	0.582995	0.168079	0.565858	0.068174	0.186946	3.38502
RRR4	0.106936	0.906567	0.810865	0.577531	0.18055	0.553306	0.0766303	0.288776	3.50116
SWANC5	0.258198	0.918827	0.36925	0.973173	0.775649	0.634416	0.731248	0.894781	5.55554
SWC1	0.252702	0.904664	0.276756	0.975889	0.228926	0.602229	0.27182	0.299178	3.81216
SWC10	0.53028	0.919096	0.342802	0.975111	0.812802	0.643179	0.735736	0.892452	5.85146
SWC11	0.561476	0.919096	0.315482	0.974809	0.811173	0.638056	0.720993	0.893252	5.83434
SWC2	0.247717	0.904664	0.276756	0.975889	0.230801	0.602229	0.258892	0.301209	3.79816
SWC3	0.246094	0.904664	0.276756	0.975889	0.233179	0.599535	0.240455	0.306491	3.78306
SWC4	0.253528	0.904664	0.278882	0.975889	0.240939	0.599535	0.26599	0.305221	3.82465
SWC5	0.241573	0.904271	0.283389	0.976546	0.267758	0.619109	0.243026	0.385073	3.92075
SWC6	0.254609	0.903911	0.313472	0.976546	0.418232	0.627652	0.361749	0.502281	4.35845
SWC7	0.283542	0.918626	0.314787	0.975889	0.697575	0.639063	0.618089	0.73536	5.18293
SWC8	0.382003	0.919956	0.316634	0.976514	0.78005	0.641419	0.631401	0.851797	5.49977
SWC9	0.399927	0.919956	0.345445	0.976676	0.82256	0.645754	0.676204	0.899731	5.68625
SWCCP8	0.526873	0.919096	0.322616	0.974809	0.813411	0.638056	0.700644	0.89457	5.79007
CLARKO6	0.0630923	0.903809	0.627958	0.959152	0.730737	0.874855	0.324527	0.795099	5.27923
MAUBVP	0.0914972	0.894631	0.661367	0.943199	0.756589	0.866544	0.328441	0.734453	5.27672
MAUCSO68	0.0687283	0.83357	0.369432	0.948037	0.548587	0.882901	0.270165	0.521287	4.44271
MAUCSO9	0.0595817	0.702203	0.287118	0.878574	0.174383	0.894625	0.188629	0.343586	3.5287
MAUDistalDSWWTP	0.0630026	0.899295	0.659696	0.946908	0.751039	0.872766	0.295377	0.800922	5.28901
MAULASALLE	0.0668762	0.903809	0.66448	0.95882	0.741383	0.874214	0.32414	0.814186	5.34791
MAUNEWPBWWTP	0.0620275	0.851496	0.631074	0.936684	0.315616	0.896905	0.29509	0.735236	4.72413
MAUPBWWTP	0.109313	0.785941	0.539151	0.788508	0.289728	0.896905	0.32488	0.506121	4.24055
MAUTOLWWTP	0.0660948	0.904208	0.66448	0.956683	0.741723	0.874214	0.298545	0.813012	5.31896
MAUUSCSO9	0.0595817	0.703753	0.311781	0.879092	0.175206	0.894625	0.190463	0.357795	3.5723
MAUUSWWTP	0.0630923	0.903809	0.627958	0.959152	0.737783	0.881452	0.313345	0.807733	5.29432
MAUWAT2	0.110986	0.688621	0.240408	0.389868	0.130585	0.897458	0.183421	0.416483	3.05783
MXWWTP	0.0793472	0.904208	0.66448	0.953252	0.744349	0.853144	0.461011	0.803879	5.46367
TOLEDO7	0.0807451	0.902845	0.66291	0.952815	0.748129	0.873309	0.336997	0.803213	5.36096
CUY1ROCK	0.877652	0.88799	0.716349	0.942666	0.949309	0.857544	0.648187	0.87147	6.75117
CUY2BOLANZ	0.862692	0.894482	0.551057	0.908462	0.891356	0.780204	0.647907	0.865755	6.40191
CUY3WWTP	0.77554	0.871628	0.53916	0.927139	0.933439	0.730291	0.673694	0.85636	6.30725
CUY4UP	0.727709	0.879393	0.642182	0.959495	0.957196	0.70081	0.720622	0.870024	6.45743
CUY5LaDUE	0.778841	0.659359	0.452224	0.861997	0.419862	0.826892	0.344769	0.164052	4.508
TIC1	0.747977	0.857527	0.481151	0.955583	0.790903	0.729649	0.296705	0.824648	5.68414
TIC2	0.878958	0.872271	0.688118	0.954965	0.888074	0.826127	0.393125	0.917773	6.41941
TIC3	0.912536	0.872839	0.628202	0.953421	0.886054	0.833245	0.559516	0.89237	6.53818
TIC4	0.872131	0.879257	0.698335	0.954125	0.913855	0.865123	0.45655	0.916407	6.55578
TIC5	0.835755	0.906464	0.577163	0.968715	0.884249	0.846936	0.491816	0.84944	6.36054
TIC6	0.912536	0.879953	0.778333	0.954898	0.908188	0.831786	0.464509	0.916394	6.6466
TIC7	0.777367	0.912802	0.805242	0.964019	0.935972	0.863948	0.493368	0.916345	6.66906
TIC8	0.872382	0.898128	0.563082	0.962228	0.871268	0.833912	0.675448	0.845955	6.5224
TIC9	0.88178	0.894949	0.834428	0.943527	0.935878	0.878065	0.466331	0.838667	6.67363
ASH1	0.915944	0.614233	0.216298	0.916867	0.837296	0.62136	0.73229	0.170332	5.02462
ASH2	0.915944	0.516513	0.217007	0.914773	0.845119	0.62136	0.730622	0.188251	4.94959
ASH3	0.927606	0.374244	0.189812	0.845796	0.778015	0.684654	0.676498	0.107052	4.58368
LP01	0.398693	0.788346	0.202048	0.948431	0.0916294	0.635929	0.212415	0.414595	3.69209
LP02	0.290619	0.76104	0.203342	0.947579	0.114806	0.603937	0.124751	0.355858	3.40193
LP04	0.26794	0.795206	0.313918	0.94581	0.139141	0.5885	0.146193	0.2876	3.48431
LP06	0.333047	0.724015	0.260115	0.285701	0.25018	0.557321	0.441608	0.149787	3.00177
LP06REF	0.650422	0.418156	0.260568	0.277109	0.170588	0.732176	0.278187	0.139194	2.9264
LPSouth	0.527978	0.788346	0.202048	0.948431	0.0916294	0.705515	0.115349	0.41596	3.79526
GNR1	0.157753	0.276434	0.666524	0.614191	0.73189	0.763685	0.511923	0.100499	3.8229
GNR2	0.178844	0.357887	0.752621	0.86101	0.888667	0.776399	0.427705	0.120493	4.36363
GNR3	0.176312	0.339276	0.728072	0.854849	0.888659	0.795107	0.353914	0.117598	4.25379
GNR4	0.169774	0.278439	0.675492	0.767695	0.85437	0.795107	0.334909	0.102061	3.97785
GNR5	0.167363	0.275277	0.666524	0.61271	0.73189	0.787175	0.348607	0.100499	3.69004
GNR6	0.184292	0.395384	0.607255	0.524449	0.736619	0.764675	0.357559	0.0927683	3.663
IB04	0.215636	0.913297	0.207628	0.937833	0.112781	0.371794	0.105987	0.85911	3.72407
IB05	0.146939	0.914697	0.227196	0.941819	0.12375	0.311485	0.12962	0.861898	3.6574
IB06	0.146939	0.914697	0.254267	0.942236	0.133653	0.323719	0.12962	0.862005	3.70714
IB06REF	0.514642	0.77399	0.278853	0.88834	0.165135	0.628641	0.212604	0.229131	3.69134
IBNEDUNE	0.213939	0.902238	0.210108	0.922121	0.147222	0.371794	0.10746	0.841688	3.71657
IBNWPHRAG	0.148161	0.902238	0.210108	0.920369	0.147171	0.301425	0.122305	0.840892	3.59267
OSW1	0.871626	0.579989	0.246382	0.212313	0.183299	0.778418	0.552335	0.211928	3.63629
OSW2	0.941346	0.465229	0.236896	0.173878	0.149703	0.827574	0.619023	0.117748	3.5314
OSW3	0.909391	0.579989	0.256386	0.212313	0.17893	0.825708	0.489267	0.216928	3.66891
OSW4	0.894781	0.606269	0.272777	0.212313	0.246258	0.816548	0.689201	0.566559	4.30471
OSW5	0.940342	0.514639	0.125755	0.172529	0.424463	0.827447	0.686004	0.334379	4.02556
RAQ1NOR	0.901183	0.648148	0.275994	0.351153	0.66836	0.870232	0.70929	0.627595	5.05195
RAQ2WWTP	0.906056	0.718971	0.379046	0.405735	0.754663	0.870232	0.682975	0.639866	5.35755
RAQ3	0.931794	0.643228	0.250133	0.234388	0.645249	0.870232	0.61235	0.292298	4.47967
RAQ4PIERCE	0.913733	0.665333	0.307168	0.237614	0.757589	0.827551	0.732619	0.384272	4.82588
RAQ5RAQ	0.896283	0.722035	0.389553	0.386814	0.790184	0.822855	0.732479	0.643401	5.3836
RAQ6TUPPER	0.822693	0.596615	0.246382	0.236158	0.315305	0.825839	0.468714	0.142304	3.65401
13-methyl-1H-indole; indole
2tributyl phosphate; triphenyl phosphate; tris(2-butoxyethyl) phosphate; tris(2-chloroethyl) phosphate; tris(dichlorisopropyl) phosphate
3acetophenone; actyl hexamethyl tetrahydronaphthalene; hexahydrohexamethyl cyclopentabenxopyran
45-methyl-1H-benzotriazole; 9,10-anthraquinone; bis(2-ethylhexyl) phthalate; diethyl phthalate
51,4-dichlorobenzene; 2,2',4,4'-tetrabromodiphenylether; pentachlorophenol; tetrachloroethylene; tribromomethane
6Mixture of up to 110 pharmaceuticals including: antidepressants, antibiotics, antifungals, anticonvulsants, pain relievers, antihistamines, etc.
7p-cresol; phenol
8bisphenol A

## Sheet: TblS3.HazSV
Table S3. Effect-specific screening values1 (SV) for contaminants of emerging concern (from Gefell et al. 20192) against which aqueous surface water concentrations were compared in this analysis. SVLOW is the concentration below which hazards to fish are characterized as negligible. SVHIGH is the concentration above which hazards to fish are expected. Concentrations in ug/L. --, no data
Contaminant	4-androstene-3,17-dione		Bisphenol A		Carbamazepine		Citalopram		Diphenhydramine		Estrone		HHCB		Ibuprofen		Lidocaine		beta-Sitosterol		Tris(2-butoxyethyl) phosphate		Triclosan		Venlafaxine
CASRN3	63-05-8		80-05-7		298-46-4		59729-33-8		58-73-1		53-16-7		122205-5		15687-27-1		137-58-6		83-46-5		78-51-3		3380-34-5		93413-69-5
Contaminant class	Hormone		Plasticizer		Pharmaceutical		Pharmaceutical		Pharmaceutical		Hormone		Fragrance		Pharmaceutical		Pharmaceutical		Plant sterol		Flame retardant		Personal care product		Pharmaceutical
Effect category	SVLOW	SVHIGH	SVLOW	SVHIGH	SVLOW	SVHIGH	SVLOW	SVHIGH	SVLOW	SVHIGH	SVLOW	SVHIGH	SVLOW	SVHIGH	SVLOW	SVHIGH	SVLOW	SVHIGH	SVLOW	SVHIGH	SVLOW	SVHIGH	SVLOW	SVHIGH	SVLOW	SVHIGH
Behavioral	--	--	1.53	568	0.0102	387	0.000511	1.11	0.0143	2.12	1.28e-05	0.0189	0.237	34.5	--	--	12	4450	0.00128	18.9	6.64	1640	0.00115	21.4	0.000511	0.698
Circulatory/Blood Constituents	--	--	--	--	0.00255	436	--	--	--	--	--	--	--	--	14.5	5380	--	--	0.0319	14.2	--	--	--	--	--	--
Developmental	--	--	0.000102	60.1	0.00291	663	--	--	0.125	18.6	1.28e-05	0.0706	0.347	53	2.55e-05	0.253	--	--	3.8	1890	0.383	886	0.00115	69.2	--	--
Endocrine	--	--	--	--	--	--	--	--	--	--	--	--	--	--	0.511	189	--	--	--	--	--	--	--	--	6.81e-05	0.0253
Genotoxicity	--	--	--	--	--	--	--	--	--	--	--	--	--	--	5.65e-05	0.0126	--	--	--	--	--	--	--	--	--	--
Gross pathology	--	--	0.27	49.2	--	--	--	--	--	--	--	--	--	--	--	--	--	--	--	--	--	--	--	--	--	--
Growth	0.0102	15.2	0.0511	242	0.919	674	--	--	--	--	--	--	0.465	74.4	--	--	--	--	--	--	--	--	--	--	--	--
Histopathology	--	--	--	--	0.000511	0.189	--	--	--	--	--	--	--	--	--	--	--	--	--	--	--	--	--	--	0.000511	0.189
Mortality	--	--	0.664	638	2.27	1250	--	--	--	--	--	--	0.465	74.4	0.000255	54.2	--	--	--	--	0.953	354	0.00115	37.9	0.00026	0.0578
Neurological	--	--	--	--	0.00255	436	--	--	--	--	--	--	--	--	--	--	--	--	--	--	--	--	--	--	--	--
Physiological/Metabolism	--	--	--	--	0.00255	306	--	--	--	--	1.38e-07	0.00205	0.00192	2.84	0.511	189	--	--	--	--	--	--	--	--	--	--
Reproductive	0.000102	1.2	0.000724	10.4	0.000511	7.99	--	--	--	--	4.09e-05	0.058	0.0022	3.26	5.11e-05	0.42	--	--	0.00128	18.2	--	--	0.00115	38.3	0.00026	0.468
1 Listed screening values are 'comprehensive' as described in Gefell et al. 2019, meaning their derivation included all adverse effect endpoints, not just those considered to be 'population-relevant'.
2Gefell DJ, Annis M, Banda JA, Bellamy A, Choy S, Hummel S, et al. 2019. Ecological hazard assessment of contaminants of emerging concern in the U.S. Great Lakes Basin: Part A (Volume 1 of II) - Screening assessment of relative hazard to fish from surface water exposures to fourteen contaminants of emerging concern in the U.S. Great Lakes Basin. Biological Technical Publication: BTP-R3019-2021. h…
3This report contains CAS registry Numbers®, which is a Registered Trademark of the American Chemical Society. CAS recommends the verification of the CASRNs through CAS Client ServicesSM.

## Sheet: TblS4.HazPreds
Table S4. Hazard scores representing potential for adverse biological effects in response to exposure to contaminants of emerging concern (CEC). Listed hazard scores reflect the maximum measured or estimated aqueous CEC concentration at each site. Detected CEC concentrations were compared to screening values to assign scores of 1, 2, or 3. Concentrations reported as less than the detection limit …
Field Name	Chemical of emerging concern	Maximum aqueous concentration, ug/L	Hazard score	Comprehensive effect category
ASH1	4-Androstene-3,17-dione	<0.000399	1	Growth
ASH1	4-Androstene-3,17-dione	<0.000399	1	Reproductive
ASH1	beta-Sitosterol	0.0404	2	Behavioral
ASH1	beta-Sitosterol	0.0404	2	Circulatory/Blood
ASH1	beta-Sitosterol	0.0404	1	Developmental
ASH1	beta-Sitosterol	0.0404	2	Reproductive
ASH1	Bisphenol A	<0.0499	1	Behavioral
ASH1	Bisphenol A	<0.0499	1	Developmental
ASH1	Bisphenol A	<0.0499	1	Gross Pathology
ASH1	Bisphenol A	<0.0499	1	Growth
ASH1	Bisphenol A	<0.0499	1	Mortality
ASH1	Bisphenol A	<0.0499	1	Reproductive
ASH1	Carbamazepine	<0.0799	1	Behavioral
ASH1	Carbamazepine	<0.0799	1	Circulatory/Blood
ASH1	Carbamazepine	<0.0799	1	Developmental
ASH1	Carbamazepine	<0.0799	1	Growth
ASH1	Carbamazepine	<0.0799	1	Histopathology
ASH1	Carbamazepine	<0.0799	1	Mortality
ASH1	Carbamazepine	<0.0799	1	Neurological
ASH1	Carbamazepine	<0.0799	1	Physiological
ASH1	Carbamazepine	<0.0799	1	Reproductive
ASH1	Citalopram	<0.0399	1	Behavioral
ASH1	Diphenhydramine	<0.0399	1	Behavioral
ASH1	Diphenhydramine	<0.0399	1	Developmental
ASH1	Estrone	<0.000399	1	Behavioral
ASH1	Estrone	<0.000399	1	Developmental
ASH1	Estrone	<0.000399	1	Physiological
ASH1	Estrone	<0.000399	1	Reproductive
ASH1	HHCB	<0.0196	1	Behavioral
ASH1	HHCB	<0.0196	1	Developmental
ASH1	HHCB	<0.0196	1	Growth
ASH1	HHCB	<0.0196	1	Mortality
ASH1	HHCB	<0.0196	1	Physiological
ASH1	HHCB	<0.0196	1	Reproductive
ASH1	Ibuprofen	<0.319	1	Circulatory/Blood
ASH1	Ibuprofen	<0.319	1	Developmental
ASH1	Ibuprofen	<0.319	1	Endocrine
ASH1	Ibuprofen	<0.319	1	Genotoxicity
ASH1	Ibuprofen	<0.319	1	Mortality
ASH1	Ibuprofen	<0.319	1	Physiological
ASH1	Ibuprofen	<0.319	1	Reproductive
ASH1	Lidocaine	<0.0399	1	Behavioral
ASH1	Triclosan	<0.0999	1	Behavioral
ASH1	Triclosan	<0.0999	1	Developmental
ASH1	Triclosan	<0.0999	1	Mortality
ASH1	Triclosan	<0.0999	1	Reproductive
ASH1	Tris(2-butoxyethyl) phosphate	0.141	1	Behavioral
ASH1	Tris(2-butoxyethyl) phosphate	0.141	1	Developmental
ASH1	Tris(2-butoxyethyl) phosphate	0.141	1	Mortality
ASH1	Venlafaxine	<0.0199	1	Behavioral
ASH1	Venlafaxine	<0.0199	1	Endocrine
ASH1	Venlafaxine	<0.0199	1	Histopathology
ASH1	Venlafaxine	<0.0199	1	Mortality
ASH1	Venlafaxine	<0.0199	1	Reproductive
ASH2	4-Androstene-3,17-dione	<0.000399	1	Growth
ASH2	4-Androstene-3,17-dione	<0.000399	1	Reproductive
ASH2	beta-Sitosterol	0.0359	2	Behavioral
ASH2	beta-Sitosterol	0.0359	2	Circulatory/Blood
ASH2	beta-Sitosterol	0.0359	1	Developmental
ASH2	beta-Sitosterol	0.0359	2	Reproductive
ASH2	Bisphenol A	0.0325	1	Behavioral
ASH2	Bisphenol A	0.0325	1	Developmental
ASH2	Bisphenol A	0.0325	1	Gross Pathology
ASH2	Bisphenol A	0.0325	1	Growth
ASH2	Bisphenol A	0.0325	1	Mortality
ASH2	Bisphenol A	0.0325	1	Reproductive
ASH2	Carbamazepine	<0.0799	1	Behavioral
ASH2	Carbamazepine	<0.0799	1	Circulatory/Blood
ASH2	Carbamazepine	<0.0799	1	Developmental
ASH2	Carbamazepine	<0.0799	1	Growth
ASH2	Carbamazepine	<0.0799	1	Histopathology
ASH2	Carbamazepine	<0.0799	1	Mortality
ASH2	Carbamazepine	<0.0799	1	Neurological
ASH2	Carbamazepine	<0.0799	1	Physiological
ASH2	Carbamazepine	<0.0799	1	Reproductive
ASH2	Citalopram	<0.0399	1	Behavioral
ASH2	Diphenhydramine	<0.0399	1	Behavioral
ASH2	Diphenhydramine	<0.0399	1	Developmental
ASH2	Estrone	<0.000399	1	Behavioral
ASH2	Estrone	<0.000399	1	Developmental
ASH2	Estrone	<0.000399	1	Physiological
ASH2	Estrone	<0.000399	1	Reproductive
ASH2	HHCB	<0.0196	1	Behavioral
ASH2	HHCB	<0.0196	1	Developmental
ASH2	HHCB	<0.0196	1	Growth
ASH2	HHCB	<0.0196	1	Mortality
ASH2	HHCB	<0.0196	1	Physiological
ASH2	HHCB	<0.0196	1	Reproductive
ASH2	Ibuprofen	<0.319	1	Circulatory/Blood
ASH2	Ibuprofen	<0.319	1	Developmental
ASH2	Ibuprofen	<0.319	1	Endocrine
ASH2	Ibuprofen	<0.319	1	Genotoxicity
ASH2	Ibuprofen	<0.319	1	Mortality
ASH2	Ibuprofen	<0.319	1	Physiological
ASH2	Ibuprofen	<0.319	1	Reproductive
ASH2	Lidocaine	<0.0399	1	Behavioral
ASH2	Triclosan	<0.0999	1	Behavioral
ASH2	Triclosan	<0.0999	1	Developmental
ASH2	Triclosan	<0.0999	1	Mortality
ASH2	Triclosan	<0.0999	1	Reproductive
ASH2	Tris(2-butoxyethyl) phosphate	<0.0999	1	Behavioral
ASH2	Tris(2-butoxyethyl) phosphate	<0.0999	1	Developmental
ASH2	Tris(2-butoxyethyl) phosphate	<0.0999	1	Mortality
ASH2	Venlafaxine	<0.0199	1	Behavioral
ASH2	Venlafaxine	<0.0199	1	Endocrine
ASH2	Venlafaxine	<0.0199	1	Histopathology
ASH2	Venlafaxine	<0.0199	1	Mortality
ASH2	Venlafaxine	<0.0199	1	Reproductive
ASH3	4-Androstene-3,17-dione	<0.000399	1	Growth
ASH3	4-Androstene-3,17-dione	<0.000399	1	Reproductive
ASH3	beta-Sitosterol	<0.0449	1	Behavioral
ASH3	beta-Sitosterol	<0.0449	1	Circulatory/Blood
ASH3	beta-Sitosterol	<0.0449	1	Developmental
ASH3	beta-Sitosterol	<0.0449	1	Reproductive
ASH3	Bisphenol A	<0.0499	1	Behavioral
ASH3	Bisphenol A	<0.0499	1	Developmental
ASH3	Bisphenol A	<0.0499	1	Gross Pathology
ASH3	Bisphenol A	<0.0499	1	Growth
ASH3	Bisphenol A	<0.0499	1	Mortality
ASH3	Bisphenol A	<0.0499	1	Reproductive
ASH3	Carbamazepine	<0.0799	1	Behavioral
ASH3	Carbamazepine	<0.0799	1	Circulatory/Blood
ASH3	Carbamazepine	<0.0799	1	Developmental
ASH3	Carbamazepine	<0.0799	1	Growth
ASH3	Carbamazepine	<0.0799	1	Histopathology
ASH3	Carbamazepine	<0.0799	1	Mortality
ASH3	Carbamazepine	<0.0799	1	Neurological
ASH3	Carbamazepine	<0.0799	1	Physiological
ASH3	Carbamazepine	<0.0799	1	Reproductive
ASH3	Citalopram	<0.0399	1	Behavioral
ASH3	Diphenhydramine	<0.0399	1	Behavioral
ASH3	Diphenhydramine	<0.0399	1	Developmental
ASH3	Estrone	<0.000399	1	Behavioral
ASH3	Estrone	<0.000399	1	Developmental
ASH3	Estrone	<0.000399	1	Physiological
ASH3	Estrone	<0.000399	1	Reproductive
ASH3	HHCB	<0.0196	1	Behavioral
ASH3	HHCB	<0.0196	1	Developmental
ASH3	HHCB	<0.0196	1	Growth
ASH3	HHCB	<0.0196	1	Mortality
ASH3	HHCB	<0.0196	1	Physiological
ASH3	HHCB	<0.0196	1	Reproductive
ASH3	Ibuprofen	<0.319	1	Circulatory/Blood
ASH3	Ibuprofen	<0.319	1	Developmental
ASH3	Ibuprofen	<0.319	1	Endocrine
ASH3	Ibuprofen	<0.319	1	Genotoxicity
ASH3	Ibuprofen	<0.319	1	Mortality
ASH3	Ibuprofen	<0.319	1	Physiological
ASH3	Ibuprofen	<0.319	1	Reproductive
ASH3	Lidocaine	<0.0399	1	Behavioral
ASH3	Triclosan	<0.0999	1	Behavioral
ASH3	Triclosan	<0.0999	1	Developmental
ASH3	Triclosan	<0.0999	1	Mortality
ASH3	Triclosan	<0.0999	1	Reproductive
ASH3	Tris(2-butoxyethyl) phosphate	<0.0999	1	Behavioral
ASH3	Tris(2-butoxyethyl) phosphate	<0.0999	1	Developmental
ASH3	Tris(2-butoxyethyl) phosphate	<0.0999	1	Mortality
ASH3	Venlafaxine	<0.0199	1	Behavioral
ASH3	Venlafaxine	<0.0199	1	Endocrine
ASH3	Venlafaxine	<0.0199	1	Histopathology
ASH3	Venlafaxine	<0.0199	1	Mortality
ASH3	Venlafaxine	<0.0199	1	Reproductive
AUGR1	beta-Sitosterol	<0.0111	1	Behavioral
AUGR1	beta-Sitosterol	<0.0111	1	Circulatory/Blood
AUGR1	beta-Sitosterol	<0.0111	1	Developmental
AUGR1	beta-Sitosterol	<0.0111	1	Reproductive
AUGR1	Carbamazepine	<0.0110	1	Behavioral
AUGR1	Carbamazepine	<0.0110	1	Circulatory/Blood
AUGR1	Carbamazepine	<0.0110	1	Developmental
AUGR1	Carbamazepine	<0.0110	1	Growth
AUGR1	Carbamazepine	<0.0110	1	Histopathology
AUGR1	Carbamazepine	<0.0110	1	Mortality
AUGR1	Carbamazepine	<0.0110	1	Neurological
AUGR1	Carbamazepine	<0.0110	1	Physiological
AUGR1	Carbamazepine	<0.0110	1	Reproductive
AUGR1	Citalopram	<0.00660	1	Behavioral
AUGR1	Diphenhydramine	<0.0480	1	Behavioral
AUGR1	Diphenhydramine	<0.0480	1	Developmental
AUGR1	HHCB	<0.0273	1	Behavioral
AUGR1	HHCB	<0.0273	1	Developmental
AUGR1	HHCB	<0.0273	1	Growth
AUGR1	HHCB	<0.0273	1	Mortality
AUGR1	HHCB	<0.0273	1	Physiological
AUGR1	HHCB	<0.0273	1	Reproductive
AUGR1	Lidocaine	<0.0380	1	Behavioral
AUGR1	Triclosan	<0.311	1	Behavioral
AUGR1	Triclosan	<0.311	1	Developmental
AUGR1	Triclosan	<0.311	1	Mortality
AUGR1	Triclosan	<0.311	1	Reproductive
AUGR1	Tris(2-butoxyethyl) phosphate	<0.634	1	Behavioral
AUGR1	Tris(2-butoxyethyl) phosphate	<0.634	1	Developmental
AUGR1	Tris(2-butoxyethyl) phosphate	<0.634	1	Mortality
AUGR1	Venlafaxine	<0.00520	1	Behavioral
AUGR1	Venlafaxine	<0.00520	1	Endocrine
AUGR1	Venlafaxine	<0.00520	1	Histopathology
AUGR1	Venlafaxine	<0.00520	1	Mortality
AUGR1	Venlafaxine	<0.00520	1	Reproductive
AUGR2	beta-Sitosterol	0.0008	1	Behavioral
AUGR2	beta-Sitosterol	0.0008	1	Circulatory/Blood
AUGR2	beta-Sitosterol	0.0008	1	Developmental
AUGR2	beta-Sitosterol	0.0008	1	Reproductive
AUGR2	Carbamazepine	<0.0110	1	Behavioral
AUGR2	Carbamazepine	<0.0110	1	Circulatory/Blood
AUGR2	Carbamazepine	<0.0110	1	Developmental
AUGR2	Carbamazepine	<0.0110	1	Growth
AUGR2	Carbamazepine	<0.0110	1	Histopathology
AUGR2	Carbamazepine	<0.0110	1	Mortality
AUGR2	Carbamazepine	<0.0110	1	Neurological
AUGR2	Carbamazepine	<0.0110	1	Physiological
AUGR2	Carbamazepine	<0.0110	1	Reproductive
AUGR2	Citalopram	<0.00660	1	Behavioral
AUGR2	Diphenhydramine	<0.0480	1	Behavioral
AUGR2	Diphenhydramine	<0.0480	1	Developmental
AUGR2	HHCB	<0.0261	1	Behavioral
AUGR2	HHCB	<0.0261	1	Developmental
AUGR2	HHCB	<0.0261	1	Growth
AUGR2	HHCB	<0.0261	1	Mortality
AUGR2	HHCB	<0.0261	1	Physiological
AUGR2	HHCB	<0.0261	1	Reproductive
AUGR2	Lidocaine	<0.0380	1	Behavioral
AUGR2	Triclosan	<0.309	1	Behavioral
AUGR2	Triclosan	<0.309	1	Developmental
AUGR2	Triclosan	<0.309	1	Mortality
AUGR2	Triclosan	<0.309	1	Reproductive
AUGR2	Tris(2-butoxyethyl) phosphate	<0.633	1	Behavioral
AUGR2	Tris(2-butoxyethyl) phosphate	<0.633	1	Developmental
AUGR2	Tris(2-butoxyethyl) phosphate	<0.633	1	Mortality
AUGR2	Venlafaxine	<0.00520	1	Behavioral
AUGR2	Venlafaxine	<0.00520	1	Endocrine
AUGR2	Venlafaxine	<0.00520	1	Histopathology
AUGR2	Venlafaxine	<0.00520	1	Mortality
AUGR2	Venlafaxine	<0.00520	1	Reproductive
AUGR3	beta-Sitosterol	0.001	1	Behavioral
AUGR3	beta-Sitosterol	0.001	1	Circulatory/Blood
AUGR3	beta-Sitosterol	0.001	1	Developmental
AUGR3	beta-Sitosterol	0.001	1	Reproductive
AUGR3	Carbamazepine	<0.0110	1	Behavioral
AUGR3	Carbamazepine	<0.0110	1	Circulatory/Blood
AUGR3	Carbamazepine	<0.0110	1	Developmental
AUGR3	Carbamazepine	<0.0110	1	Growth
AUGR3	Carbamazepine	<0.0110	1	Histopathology
AUGR3	Carbamazepine	<0.0110	1	Mortality
AUGR3	Carbamazepine	<0.0110	1	Neurological
AUGR3	Carbamazepine	<0.0110	1	Physiological
AUGR3	Carbamazepine	<0.0110	1	Reproductive
AUGR3	Citalopram	<0.00660	1	Behavioral
AUGR3	Diphenhydramine	<0.0480	1	Behavioral
AUGR3	Diphenhydramine	<0.0480	1	Developmental
AUGR3	HHCB	<0.0261	1	Behavioral
AUGR3	HHCB	<0.0261	1	Developmental
AUGR3	HHCB	<0.0261	1	Growth
AUGR3	HHCB	<0.0261	1	Mortality
AUGR3	HHCB	<0.0261	1	Physiological
AUGR3	HHCB	<0.0261	1	Reproductive
AUGR3	Lidocaine	<0.0380	1	Behavioral
AUGR3	Triclosan	<0.309	1	Behavioral
AUGR3	Triclosan	<0.309	1	Developmental
AUGR3	Triclosan	<0.309	1	Mortality
AUGR3	Triclosan	<0.309	1	Reproductive
AUGR3	Tris(2-butoxyethyl) phosphate	<0.633	1	Behavioral
AUGR3	Tris(2-butoxyethyl) phosphate	<0.633	1	Developmental
AUGR3	Tris(2-butoxyethyl) phosphate	<0.633	1	Mortality
AUGR3	Venlafaxine	<0.00520	1	Behavioral
AUGR3	Venlafaxine	<0.00520	1	Endocrine
AUGR3	Venlafaxine	<0.00520	1	Histopathology
AUGR3	Venlafaxine	<0.00520	1	Mortality
AUGR3	Venlafaxine	<0.00520	1	Reproductive
AUGR4	beta-Sitosterol	0.0008	1	Behavioral
AUGR4	beta-Sitosterol	0.0008	1	Circulatory/Blood
AUGR4	beta-Sitosterol	0.0008	1	Developmental
AUGR4	beta-Sitosterol	0.0008	1	Reproductive
AUGR4	Carbamazepine	<0.0110	1	Behavioral
AUGR4	Carbamazepine	<0.0110	1	Circulatory/Blood
AUGR4	Carbamazepine	<0.0110	1	Developmental
AUGR4	Carbamazepine	<0.0110	1	Growth
AUGR4	Carbamazepine	<0.0110	1	Histopathology
AUGR4	Carbamazepine	<0.0110	1	Mortality
AUGR4	Carbamazepine	<0.0110	1	Neurological
AUGR4	Carbamazepine	<0.0110	1	Physiological
AUGR4	Carbamazepine	<0.0110	1	Reproductive
AUGR4	Citalopram	<0.00660	1	Behavioral
AUGR4	Diphenhydramine	<0.0480	1	Behavioral
AUGR4	Diphenhydramine	<0.0480	1	Developmental
AUGR4	HHCB	<0.0262	1	Behavioral
AUGR4	HHCB	<0.0262	1	Developmental
AUGR4	HHCB	<0.0262	1	Growth
AUGR4	HHCB	<0.0262	1	Mortality
AUGR4	HHCB	<0.0262	1	Physiological
AUGR4	HHCB	<0.0262	1	Reproductive
AUGR4	Lidocaine	<0.0380	1	Behavioral
AUGR4	Triclosan	<0.309	1	Behavioral
AUGR4	Triclosan	<0.309	1	Developmental
AUGR4	Triclosan	<0.309	1	Mortality
AUGR4	Triclosan	<0.309	1	Reproductive
AUGR4	Tris(2-butoxyethyl) phosphate	<0.633	1	Behavioral
AUGR4	Tris(2-butoxyethyl) phosphate	<0.633	1	Developmental
AUGR4	Tris(2-butoxyethyl) phosphate	<0.633	1	Mortality
AUGR4	Venlafaxine	<0.00520	1	Behavioral
AUGR4	Venlafaxine	<0.00520	1	Endocrine
AUGR4	Venlafaxine	<0.00520	1	Histopathology
AUGR4	Venlafaxine	<0.00520	1	Mortality
AUGR4	Venlafaxine	<0.00520	1	Reproductive
BCR	4-Androstene-3,17-dione	<0.00218	1	Growth
BCR	4-Androstene-3,17-dione	<0.00218	1	Reproductive
BCR	Bisphenol A	<0.546	1	Behavioral
BCR	Bisphenol A	<0.546	1	Developmental
BCR	Bisphenol A	<0.546	1	Gross Pathology
BCR	Bisphenol A	<0.546	1	Growth
BCR	Bisphenol A	<0.546	1	Mortality
BCR	Bisphenol A	<0.546	1	Reproductive
BCR	Carbamazepine	0.0125	2	Behavioral
BCR	Carbamazepine	0.0125	2	Circulatory/Blood
BCR	Carbamazepine	0.0125	2	Developmental
BCR	Carbamazepine	0.0125	1	Growth
BCR	Carbamazepine	0.0125	2	Histopathology
BCR	Carbamazepine	0.0125	1	Mortality
BCR	Carbamazepine	0.0125	2	Neurological
BCR	Carbamazepine	0.0125	2	Physiological
BCR	Carbamazepine	0.0125	2	Reproductive
BCR	Citalopram	<0.00165	1	Behavioral
BCR	Diphenhydramine	<0.00197	1	Behavioral
BCR	Diphenhydramine	<0.00197	1	Developmental
BCR	Estrone	<0.00437	1	Behavioral
BCR	Estrone	<0.00437	1	Developmental
BCR	Estrone	<0.00437	1	Physiological
BCR	Estrone	<0.00437	1	Reproductive
BCR	Ibuprofen	<0.0164	1	Circulatory/Blood
BCR	Ibuprofen	<0.0164	1	Developmental
BCR	Ibuprofen	<0.0164	1	Endocrine
BCR	Ibuprofen	<0.0164	1	Genotoxicity
BCR	Ibuprofen	<0.0164	1	Mortality
BCR	Ibuprofen	<0.0164	1	Physiological
BCR	Ibuprofen	<0.0164	1	Reproductive
BCR	Triclosan	<0.0655	1	Behavioral
BCR	Triclosan	<0.0655	1	Developmental
BCR	Triclosan	<0.0655	1	Mortality
BCR	Triclosan	<0.0655	1	Reproductive
BCR	Venlafaxine	<0.0132	1	Behavioral
BCR	Venlafaxine	<0.0132	1	Endocrine
BCR	Venlafaxine	<0.0132	1	Histopathology
BCR	Venlafaxine	<0.0132	1	Mortality
BCR	Venlafaxine	<0.0132	1	Reproductive
BlatnikBr	4-Androstene-3,17-dione	<0.000399	1	Growth
BlatnikBr	4-Androstene-3,17-dione	<0.000399	1	Reproductive
BlatnikBr	beta-Sitosterol	<0.0477	1	Behavioral
BlatnikBr	beta-Sitosterol	<0.0477	1	Circulatory/Blood
BlatnikBr	beta-Sitosterol	<0.0477	1	Developmental
BlatnikBr	beta-Sitosterol	<0.0477	1	Reproductive
BlatnikBr	Bisphenol A	0.258	1	Behavioral
BlatnikBr	Bisphenol A	0.258	2	Developmental
BlatnikBr	Bisphenol A	0.258	1	Gross Pathology
BlatnikBr	Bisphenol A	0.258	2	Growth
BlatnikBr	Bisphenol A	0.258	1	Mortality
BlatnikBr	Bisphenol A	0.258	2	Reproductive
BlatnikBr	Carbamazepine	<0.0799	1	Behavioral
BlatnikBr	Carbamazepine	<0.0799	1	Circulatory/Blood
BlatnikBr	Carbamazepine	<0.0799	1	Developmental
BlatnikBr	Carbamazepine	<0.0799	1	Growth
BlatnikBr	Carbamazepine	<0.0799	1	Histopathology
BlatnikBr	Carbamazepine	<0.0799	1	Mortality
BlatnikBr	Carbamazepine	<0.0799	1	Neurological
BlatnikBr	Carbamazepine	<0.0799	1	Physiological
BlatnikBr	Carbamazepine	<0.0799	1	Reproductive
BlatnikBr	Citalopram	<0.0399	1	Behavioral
BlatnikBr	Diphenhydramine	<0.0399	1	Behavioral
BlatnikBr	Diphenhydramine	<0.0399	1	Developmental
BlatnikBr	Estrone	<0.000399	1	Behavioral
BlatnikBr	Estrone	<0.000399	1	Developmental
BlatnikBr	Estrone	<0.000399	1	Physiological
BlatnikBr	Estrone	<0.000399	1	Reproductive
BlatnikBr	HHCB	0.0197	1	Behavioral
BlatnikBr	HHCB	0.0197	1	Developmental
BlatnikBr	HHCB	0.0197	1	Growth
BlatnikBr	HHCB	0.0197	1	Mortality
BlatnikBr	HHCB	0.0197	1	Physiological
BlatnikBr	HHCB	0.0197	1	Reproductive
BlatnikBr	Ibuprofen	0.122	1	Circulatory/Blood
BlatnikBr	Ibuprofen	0.122	2	Developmental
BlatnikBr	Ibuprofen	0.122	1	Endocrine
BlatnikBr	Ibuprofen	0.122	3	Genotoxicity
BlatnikBr	Ibuprofen	0.122	2	Mortality
BlatnikBr	Ibuprofen	0.122	1	Physiological
BlatnikBr	Ibuprofen	0.122	2	Reproductive
BlatnikBr	Lidocaine	<0.0399	1	Behavioral
BlatnikBr	Triclosan	<0.0999	1	Behavioral
BlatnikBr	Triclosan	<0.0999	1	Developmental
BlatnikBr	Triclosan	<0.0999	1	Mortality
BlatnikBr	Triclosan	<0.0999	1	Reproductive
BlatnikBr	Tris(2-butoxyethyl) phosphate	<0.0999	1	Behavioral
BlatnikBr	Tris(2-butoxyethyl) phosphate	<0.0999	1	Developmental
BlatnikBr	Tris(2-butoxyethyl) phosphate	<0.0999	1	Mortality
BlatnikBr	Venlafaxine	<0.0199	1	Behavioral
BlatnikBr	Venlafaxine	<0.0199	1	Endocrine
BlatnikBr	Venlafaxine	<0.0199	1	Histopathology
BlatnikBr	Venlafaxine	<0.0199	1	Mortality
BlatnikBr	Venlafaxine	<0.0199	1	Reproductive
BUF1	beta-Sitosterol	0.0023	2	Behavioral
BUF1	beta-Sitosterol	0.0023	1	Circulatory/Blood
BUF1	beta-Sitosterol	0.0023	1	Developmental
BUF1	beta-Sitosterol	0.0023	2	Reproductive
BUF1	Carbamazepine	<0.0110	1	Behavioral
BUF1	Carbamazepine	<0.0110	1	Circulatory/Blood
BUF1	Carbamazepine	<0.0110	1	Developmental
BUF1	Carbamazepine	<0.0110	1	Growth
BUF1	Carbamazepine	<0.0110	1	Histopathology
BUF1	Carbamazepine	<0.0110	1	Mortality
BUF1	Carbamazepine	<0.0110	1	Neurological
BUF1	Carbamazepine	<0.0110	1	Physiological
BUF1	Carbamazepine	<0.0110	1	Reproductive
BUF1	Citalopram	<0.00660	1	Behavioral
BUF1	Diphenhydramine	<0.0480	1	Behavioral
BUF1	Diphenhydramine	<0.0480	1	Developmental
BUF1	HHCB	<0.0221	1	Behavioral
BUF1	HHCB	<0.0221	1	Developmental
BUF1	HHCB	<0.0221	1	Growth
BUF1	HHCB	<0.0221	1	Mortality
BUF1	HHCB	<0.0221	1	Physiological
BUF1	HHCB	<0.0221	1	Reproductive
BUF1	Lidocaine	<0.0380	1	Behavioral
BUF1	Triclosan	<0.304	1	Behavioral
BUF1	Triclosan	<0.304	1	Developmental
BUF1	Triclosan	<0.304	1	Mortality
BUF1	Triclosan	<0.304	1	Reproductive
BUF1	Tris(2-butoxyethyl) phosphate	<0.629	1	Behavioral
BUF1	Tris(2-butoxyethyl) phosphate	<0.629	1	Developmental
BUF1	Tris(2-butoxyethyl) phosphate	<0.629	1	Mortality
BUF1	Venlafaxine	<0.00520	1	Behavioral
BUF1	Venlafaxine	<0.00520	1	Endocrine
BUF1	Venlafaxine	<0.00520	1	Histopathology
BUF1	Venlafaxine	<0.00520	1	Mortality
BUF1	Venlafaxine	<0.00520	1	Reproductive
BUF2	beta-Sitosterol	0.0014	2	Behavioral
BUF2	beta-Sitosterol	0.0014	1	Circulatory/Blood
BUF2	beta-Sitosterol	0.0014	1	Developmental
BUF2	beta-Sitosterol	0.0014	2	Reproductive
BUF2	Carbamazepine	<0.0110	1	Behavioral
BUF2	Carbamazepine	<0.0110	1	Circulatory/Blood
BUF2	Carbamazepine	<0.0110	1	Developmental
BUF2	Carbamazepine	<0.0110	1	Growth
BUF2	Carbamazepine	<0.0110	1	Histopathology
BUF2	Carbamazepine	<0.0110	1	Mortality
BUF2	Carbamazepine	<0.0110	1	Neurological
BUF2	Carbamazepine	<0.0110	1	Physiological
BUF2	Carbamazepine	<0.0110	1	Reproductive
BUF2	Citalopram	<0.00660	1	Behavioral
BUF2	Diphenhydramine	<0.0480	1	Behavioral
BUF2	Diphenhydramine	<0.0480	1	Developmental
BUF2	HHCB	<0.0261	1	Behavioral
BUF2	HHCB	<0.0261	1	Developmental
BUF2	HHCB	<0.0261	1	Growth
BUF2	HHCB	<0.0261	1	Mortality
BUF2	HHCB	<0.0261	1	Physiological
BUF2	HHCB	<0.0261	1	Reproductive
BUF2	Lidocaine	<0.0380	1	Behavioral
BUF2	Triclosan	<0.309	1	Behavioral
BUF2	Triclosan	<0.309	1	Developmental
BUF2	Triclosan	<0.309	1	Mortality
BUF2	Triclosan	<0.309	1	Reproductive
BUF2	Tris(2-butoxyethyl) phosphate	<0.633	1	Behavioral
BUF2	Tris(2-butoxyethyl) phosphate	<0.633	1	Developmental
BUF2	Tris(2-butoxyethyl) phosphate	<0.633	1	Mortality
BUF2	Venlafaxine	<0.00520	1	Behavioral
BUF2	Venlafaxine	<0.00520	1	Endocrine
BUF2	Venlafaxine	<0.00520	1	Histopathology
BUF2	Venlafaxine	<0.00520	1	Mortality
BUF2	Venlafaxine	<0.00520	1	Reproductive
BUF3	beta-Sitosterol	0.0008	1	Behavioral
BUF3	beta-Sitosterol	0.0008	1	Circulatory/Blood
BUF3	beta-Sitosterol	0.0008	1	Developmental
BUF3	beta-Sitosterol	0.0008	1	Reproductive
BUF3	Carbamazepine	<0.0110	1	Behavioral
BUF3	Carbamazepine	<0.0110	1	Circulatory/Blood
BUF3	Carbamazepine	<0.0110	1	Developmental
BUF3	Carbamazepine	<0.0110	1	Growth
BUF3	Carbamazepine	<0.0110	1	Histopathology
BUF3	Carbamazepine	<0.0110	1	Mortality
BUF3	Carbamazepine	<0.0110	1	Neurological
BUF3	Carbamazepine	<0.0110	1	Physiological
BUF3	Carbamazepine	<0.0110	1	Reproductive
BUF3	Citalopram	<0.00660	1	Behavioral
BUF3	Diphenhydramine	<0.0480	1	Behavioral
BUF3	Diphenhydramine	<0.0480	1	Developmental
BUF3	HHCB	<0.0263	1	Behavioral
BUF3	HHCB	<0.0263	1	Developmental
BUF3	HHCB	<0.0263	1	Growth
BUF3	HHCB	<0.0263	1	Mortality
BUF3	HHCB	<0.0263	1	Physiological
BUF3	HHCB	<0.0263	1	Reproductive
BUF3	Lidocaine	<0.0380	1	Behavioral
BUF3	Triclosan	<0.309	1	Behavioral
BUF3	Triclosan	<0.309	1	Developmental
BUF3	Triclosan	<0.309	1	Mortality
BUF3	Triclosan	<0.309	1	Reproductive
BUF3	Tris(2-butoxyethyl) phosphate	<0.633	1	Behavioral
BUF3	Tris(2-butoxyethyl) phosphate	<0.633	1	Developmental
BUF3	Tris(2-butoxyethyl) phosphate	<0.633	1	Mortality
BUF3	Venlafaxine	<0.00520	1	Behavioral
BUF3	Venlafaxine	<0.00520	1	Endocrine
BUF3	Venlafaxine	<0.00520	1	Histopathology
BUF3	Venlafaxine	<0.00520	1	Mortality
BUF3	Venlafaxine	<0.00520	1	Reproductive
BUF4	beta-Sitosterol	0.0007	1	Behavioral
BUF4	beta-Sitosterol	0.0007	1	Circulatory/Blood
BUF4	beta-Sitosterol	0.0007	1	Developmental
BUF4	beta-Sitosterol	0.0007	1	Reproductive
BUF4	Carbamazepine	<0.0110	1	Behavioral
BUF4	Carbamazepine	<0.0110	1	Circulatory/Blood
BUF4	Carbamazepine	<0.0110	1	Developmental
BUF4	Carbamazepine	<0.0110	1	Growth
BUF4	Carbamazepine	<0.0110	1	Histopathology
BUF4	Carbamazepine	<0.0110	1	Mortality
BUF4	Carbamazepine	<0.0110	1	Neurological
BUF4	Carbamazepine	<0.0110	1	Physiological
BUF4	Carbamazepine	<0.0110	1	Reproductive
BUF4	Citalopram	<0.00660	1	Behavioral
BUF4	Diphenhydramine	<0.0480	1	Behavioral
BUF4	Diphenhydramine	<0.0480	1	Developmental
BUF4	HHCB	<0.0275	1	Behavioral
BUF4	HHCB	<0.0275	1	Developmental
BUF4	HHCB	<0.0275	1	Growth
BUF4	HHCB	<0.0275	1	Mortality
BUF4	HHCB	<0.0275	1	Physiological
BUF4	HHCB	<0.0275	1	Reproductive
BUF4	Lidocaine	<0.0380	1	Behavioral
BUF4	Triclosan	<0.311	1	Behavioral
BUF4	Triclosan	<0.311	1	Developmental
BUF4	Triclosan	<0.311	1	Mortality
BUF4	Triclosan	<0.311	1	Reproductive
BUF4	Tris(2-butoxyethyl) phosphate	<0.634	1	Behavioral
BUF4	Tris(2-butoxyethyl) phosphate	<0.634	1	Developmental
BUF4	Tris(2-butoxyethyl) phosphate	<0.634	1	Mortality
BUF4	Venlafaxine	<0.00520	1	Behavioral
BUF4	Venlafaxine	<0.00520	1	Endocrine
BUF4	Venlafaxine	<0.00520	1	Histopathology
BUF4	Venlafaxine	<0.00520	1	Mortality
BUF4	Venlafaxine	<0.00520	1	Reproductive
BUF5	beta-Sitosterol	0.001	1	Behavioral
BUF5	beta-Sitosterol	0.001	1	Circulatory/Blood
BUF5	beta-Sitosterol	0.001	1	Developmental
BUF5	beta-Sitosterol	0.001	1	Reproductive
BUF5	Carbamazepine	<0.0110	1	Behavioral
BUF5	Carbamazepine	<0.0110	1	Circulatory/Blood
BUF5	Carbamazepine	<0.0110	1	Developmental
BUF5	Carbamazepine	<0.0110	1	Growth
BUF5	Carbamazepine	<0.0110	1	Histopathology
BUF5	Carbamazepine	<0.0110	1	Mortality
BUF5	Carbamazepine	<0.0110	1	Neurological
BUF5	Carbamazepine	<0.0110	1	Physiological
BUF5	Carbamazepine	<0.0110	1	Reproductive
BUF5	Citalopram	<0.00660	1	Behavioral
BUF5	Diphenhydramine	<0.0480	1	Behavioral
BUF5	Diphenhydramine	<0.0480	1	Developmental
BUF5	HHCB	<0.0277	1	Behavioral
BUF5	HHCB	<0.0277	1	Developmental
BUF5	HHCB	<0.0277	1	Growth
BUF5	HHCB	<0.0277	1	Mortality
BUF5	HHCB	<0.0277	1	Physiological
BUF5	HHCB	<0.0277	1	Reproductive
BUF5	Lidocaine	0.0106	1	Behavioral
BUF5	Triclosan	<0.311	1	Behavioral
BUF5	Triclosan	<0.311	1	Developmental
BUF5	Triclosan	<0.311	1	Mortality
BUF5	Triclosan	<0.311	1	Reproductive
BUF5	Tris(2-butoxyethyl) phosphate	<0.634	1	Behavioral
BUF5	Tris(2-butoxyethyl) phosphate	<0.634	1	Developmental
BUF5	Tris(2-butoxyethyl) phosphate	<0.634	1	Mortality
BUF5	Venlafaxine	<0.00520	1	Behavioral
BUF5	Venlafaxine	<0.00520	1	Endocrine
BUF5	Venlafaxine	<0.00520	1	Histopathology
BUF5	Venlafaxine	<0.00520	1	Mortality
BUF5	Venlafaxine	<0.00520	1	Reproductive
BUF6	beta-Sitosterol	0.0028	2	Behavioral
BUF6	beta-Sitosterol	0.0028	1	Circulatory/Blood
BUF6	beta-Sitosterol	0.0028	1	Developmental
BUF6	beta-Sitosterol	0.0028	2	Reproductive
BUF6	Carbamazepine	<0.0110	1	Behavioral
BUF6	Carbamazepine	<0.0110	1	Circulatory/Blood
BUF6	Carbamazepine	<0.0110	1	Developmental
BUF6	Carbamazepine	<0.0110	1	Growth
BUF6	Carbamazepine	<0.0110	1	Histopathology
BUF6	Carbamazepine	<0.0110	1	Mortality
BUF6	Carbamazepine	<0.0110	1	Neurological
BUF6	Carbamazepine	<0.0110	1	Physiological
BUF6	Carbamazepine	<0.0110	1	Reproductive
BUF6	Citalopram	<0.00660	1	Behavioral
BUF6	Diphenhydramine	<0.0480	1	Behavioral
BUF6	Diphenhydramine	<0.0480	1	Developmental
BUF6	HHCB	0.0072	1	Behavioral
BUF6	HHCB	0.0072	1	Developmental
BUF6	HHCB	0.0072	1	Growth
BUF6	HHCB	0.0072	1	Mortality
BUF6	HHCB	0.0072	2	Physiological
BUF6	HHCB	0.0072	2	Reproductive
BUF6	Lidocaine	<0.0380	1	Behavioral
BUF6	Triclosan	<0.312	1	Behavioral
BUF6	Triclosan	<0.312	1	Developmental
BUF6	Triclosan	<0.312	1	Mortality
BUF6	Triclosan	<0.312	1	Reproductive
BUF6	Tris(2-butoxyethyl) phosphate	<0.635	1	Behavioral
BUF6	Tris(2-butoxyethyl) phosphate	<0.635	1	Developmental
BUF6	Tris(2-butoxyethyl) phosphate	<0.635	1	Mortality
BUF6	Venlafaxine	<0.00520	1	Behavioral
BUF6	Venlafaxine	<0.00520	1	Endocrine
BUF6	Venlafaxine	<0.00520	1	Histopathology
BUF6	Venlafaxine	<0.00520	1	Mortality
BUF6	Venlafaxine	<0.00520	1	Reproductive
CAT1	beta-Sitosterol	<0.0128	1	Behavioral
CAT1	beta-Sitosterol	<0.0128	1	Circulatory/Blood
CAT1	beta-Sitosterol	<0.0128	1	Developmental
CAT1	beta-Sitosterol	<0.0128	1	Reproductive
CAT1	Carbamazepine	<0.0110	1	Behavioral
CAT1	Carbamazepine	<0.0110	1	Circulatory/Blood
CAT1	Carbamazepine	<0.0110	1	Developmental
CAT1	Carbamazepine	<0.0110	1	Growth
CAT1	Carbamazepine	<0.0110	1	Histopathology
CAT1	Carbamazepine	<0.0110	1	Mortality
CAT1	Carbamazepine	<0.0110	1	Neurological
CAT1	Carbamazepine	<0.0110	1	Physiological
CAT1	Carbamazepine	<0.0110	1	Reproductive
CAT1	Citalopram	<0.00660	1	Behavioral
CAT1	Diphenhydramine	<0.0480	1	Behavioral
CAT1	Diphenhydramine	<0.0480	1	Developmental
CAT1	HHCB	0.0071	1	Behavioral
CAT1	HHCB	0.0071	1	Developmental
CAT1	HHCB	0.0071	1	Growth
CAT1	HHCB	0.0071	1	Mortality
CAT1	HHCB	0.0071	2	Physiological
CAT1	HHCB	0.0071	2	Reproductive
CAT1	Lidocaine	<0.0380	1	Behavioral
CAT1	Triclosan	<0.312	1	Behavioral
CAT1	Triclosan	<0.312	1	Developmental
CAT1	Triclosan	<0.312	1	Mortality
CAT1	Triclosan	<0.312	1	Reproductive
CAT1	Tris(2-butoxyethyl) phosphate	<0.635	1	Behavioral
CAT1	Tris(2-butoxyethyl) phosphate	<0.635	1	Developmental
CAT1	Tris(2-butoxyethyl) phosphate	<0.635	1	Mortality
CAT1	Venlafaxine	<0.00520	1	Behavioral
CAT1	Venlafaxine	<0.00520	1	Endocrine
CAT1	Venlafaxine	<0.00520	1	Histopathology
CAT1	Venlafaxine	<0.00520	1	Mortality
CAT1	Venlafaxine	<0.00520	1	Reproductive
CAT2	beta-Sitosterol	<0.0126	1	Behavioral
CAT2	beta-Sitosterol	<0.0126	1	Circulatory/Blood
CAT2	beta-Sitosterol	<0.0126	1	Developmental
CAT2	beta-Sitosterol	<0.0126	1	Reproductive
CAT2	Carbamazepine	<0.0110	1	Behavioral
CAT2	Carbamazepine	<0.0110	1	Circulatory/Blood
CAT2	Carbamazepine	<0.0110	1	Developmental
CAT2	Carbamazepine	<0.0110	1	Growth
CAT2	Carbamazepine	<0.0110	1	Histopathology
CAT2	Carbamazepine	<0.0110	1	Mortality
CAT2	Carbamazepine	<0.0110	1	Neurological
CAT2	Carbamazepine	<0.0110	1	Physiological
CAT2	Carbamazepine	<0.0110	1	Reproductive
CAT2	Citalopram	<0.00660	1	Behavioral
CAT2	Diphenhydramine	<0.0480	1	Behavioral
CAT2	Diphenhydramine	<0.0480	1	Developmental
CAT2	HHCB	0.0071	1	Behavioral
CAT2	HHCB	0.0071	1	Developmental
CAT2	HHCB	0.0071	1	Growth
CAT2	HHCB	0.0071	1	Mortality
CAT2	HHCB	0.0071	2	Physiological
CAT2	HHCB	0.0071	2	Reproductive
CAT2	Lidocaine	<0.0380	1	Behavioral
CAT2	Triclosan	<0.312	1	Behavioral
CAT2	Triclosan	<0.312	1	Developmental
CAT2	Triclosan	<0.312	1	Mortality
CAT2	Triclosan	<0.312	1	Reproductive
CAT2	Tris(2-butoxyethyl) phosphate	<0.635	1	Behavioral
CAT2	Tris(2-butoxyethyl) phosphate	<0.635	1	Developmental
CAT2	Tris(2-butoxyethyl) phosphate	<0.635	1	Mortality
CAT2	Venlafaxine	<0.00520	1	Behavioral
CAT2	Venlafaxine	<0.00520	1	Endocrine
CAT2	Venlafaxine	<0.00520	1	Histopathology
CAT2	Venlafaxine	<0.00520	1	Mortality
CAT2	Venlafaxine	<0.00520	1	Reproductive
CAT3	beta-Sitosterol	<0.0160	1	Behavioral
CAT3	beta-Sitosterol	<0.0160	1	Circulatory/Blood
CAT3	beta-Sitosterol	<0.0160	1	Developmental
CAT3	beta-Sitosterol	<0.0160	1	Reproductive
CAT3	Carbamazepine	<0.0110	1	Behavioral
CAT3	Carbamazepine	<0.0110	1	Circulatory/Blood
CAT3	Carbamazepine	<0.0110	1	Developmental
CAT3	Carbamazepine	<0.0110	1	Growth
CAT3	Carbamazepine	<0.0110	1	Histopathology
CAT3	Carbamazepine	<0.0110	1	Mortality
CAT3	Carbamazepine	<0.0110	1	Neurological
CAT3	Carbamazepine	<0.0110	1	Physiological
CAT3	Carbamazepine	<0.0110	1	Reproductive
CAT3	Citalopram	<0.00660	1	Behavioral
CAT3	Diphenhydramine	<0.0480	1	Behavioral
CAT3	Diphenhydramine	<0.0480	1	Developmental
CAT3	HHCB	<0.0303	1	Behavioral
CAT3	HHCB	<0.0303	1	Developmental
CAT3	HHCB	<0.0303	1	Growth
CAT3	HHCB	<0.0303	1	Mortality
CAT3	HHCB	<0.0303	1	Physiological
CAT3	HHCB	<0.0303	1	Reproductive
CAT3	Lidocaine	0.0064	1	Behavioral
CAT3	Triclosan	<0.313	1	Behavioral
CAT3	Triclosan	<0.313	1	Developmental
CAT3	Triclosan	<0.313	1	Mortality
CAT3	Triclosan	<0.313	1	Reproductive
CAT3	Tris(2-butoxyethyl) phosphate	<0.636	1	Behavioral
CAT3	Tris(2-butoxyethyl) phosphate	<0.636	1	Developmental
CAT3	Tris(2-butoxyethyl) phosphate	<0.636	1	Mortality
CAT3	Venlafaxine	<0.00520	1	Behavioral
CAT3	Venlafaxine	<0.00520	1	Endocrine
CAT3	Venlafaxine	<0.00520	1	Histopathology
CAT3	Venlafaxine	<0.00520	1	Mortality
CAT3	Venlafaxine	<0.00520	1	Reproductive
CAT4	beta-Sitosterol	<0.0136	1	Behavioral
CAT4	beta-Sitosterol	<0.0136	1	Circulatory/Blood
CAT4	beta-Sitosterol	<0.0136	1	Developmental
CAT4	beta-Sitosterol	<0.0136	1	Reproductive
CAT4	Carbamazepine	<0.0110	1	Behavioral
CAT4	Carbamazepine	<0.0110	1	Circulatory/Blood
CAT4	Carbamazepine	<0.0110	1	Developmental
CAT4	Carbamazepine	<0.0110	1	Growth
CAT4	Carbamazepine	<0.0110	1	Histopathology
CAT4	Carbamazepine	<0.0110	1	Mortality
CAT4	Carbamazepine	<0.0110	1	Neurological
CAT4	Carbamazepine	<0.0110	1	Physiological
CAT4	Carbamazepine	<0.0110	1	Reproductive
CAT4	Citalopram	<0.00660	1	Behavioral
CAT4	Diphenhydramine	<0.0480	1	Behavioral
CAT4	Diphenhydramine	<0.0480	1	Developmental
CAT4	HHCB	<0.0291	1	Behavioral
CAT4	HHCB	<0.0291	1	Developmental
CAT4	HHCB	<0.0291	1	Growth
CAT4	HHCB	<0.0291	1	Mortality
CAT4	HHCB	<0.0291	1	Physiological
CAT4	HHCB	<0.0291	1	Reproductive
CAT4	Lidocaine	<0.0380	1	Behavioral
CAT4	Triclosan	<0.312	1	Behavioral
CAT4	Triclosan	<0.312	1	Developmental
CAT4	Triclosan	<0.312	1	Mortality
CAT4	Triclosan	<0.312	1	Reproductive
CAT4	Tris(2-butoxyethyl) phosphate	<0.635	1	Behavioral
CAT4	Tris(2-butoxyethyl) phosphate	<0.635	1	Developmental
CAT4	Tris(2-butoxyethyl) phosphate	<0.635	1	Mortality
CAT4	Venlafaxine	<0.00520	1	Behavioral
CAT4	Venlafaxine	<0.00520	1	Endocrine
CAT4	Venlafaxine	<0.00520	1	Histopathology
CAT4	Venlafaxine	<0.00520	1	Mortality
CAT4	Venlafaxine	<0.00520	1	Reproductive
CAT5	beta-Sitosterol	0.0011	1	Behavioral
CAT5	beta-Sitosterol	0.0011	1	Circulatory/Blood
CAT5	beta-Sitosterol	0.0011	1	Developmental
CAT5	beta-Sitosterol	0.0011	1	Reproductive
CAT5	Carbamazepine	<0.0110	1	Behavioral
CAT5	Carbamazepine	<0.0110	1	Circulatory/Blood
CAT5	Carbamazepine	<0.0110	1	Developmental
CAT5	Carbamazepine	<0.0110	1	Growth
CAT5	Carbamazepine	<0.0110	1	Histopathology
CAT5	Carbamazepine	<0.0110	1	Mortality
CAT5	Carbamazepine	<0.0110	1	Neurological
CAT5	Carbamazepine	<0.0110	1	Physiological
CAT5	Carbamazepine	<0.0110	1	Reproductive
CAT5	Citalopram	<0.00660	1	Behavioral
CAT5	Diphenhydramine	<0.0480	1	Behavioral
CAT5	Diphenhydramine	<0.0480	1	Developmental
CAT5	HHCB	0.0144	1	Behavioral
CAT5	HHCB	0.0144	1	Developmental
CAT5	HHCB	0.0144	1	Growth
CAT5	HHCB	0.0144	1	Mortality
CAT5	HHCB	0.0144	2	Physiological
CAT5	HHCB	0.0144	2	Reproductive
CAT5	Lidocaine	<0.0380	1	Behavioral
CAT5	Triclosan	<0.312	1	Behavioral
CAT5	Triclosan	<0.312	1	Developmental
CAT5	Triclosan	<0.312	1	Mortality
CAT5	Triclosan	<0.312	1	Reproductive
CAT5	Tris(2-butoxyethyl) phosphate	0.288	1	Behavioral
CAT5	Tris(2-butoxyethyl) phosphate	0.288	1	Developmental
CAT5	Tris(2-butoxyethyl) phosphate	0.288	1	Mortality
CAT5	Venlafaxine	<0.00520	1	Behavioral
CAT5	Venlafaxine	<0.00520	1	Endocrine
CAT5	Venlafaxine	<0.00520	1	Histopathology
CAT5	Venlafaxine	<0.00520	1	Mortality
CAT5	Venlafaxine	<0.00520	1	Reproductive
CAT6	beta-Sitosterol	0.0008	1	Behavioral
CAT6	beta-Sitosterol	0.0008	1	Circulatory/Blood
CAT6	beta-Sitosterol	0.0008	1	Developmental
CAT6	beta-Sitosterol	0.0008	1	Reproductive
CAT6	Carbamazepine	<0.0110	1	Behavioral
CAT6	Carbamazepine	<0.0110	1	Circulatory/Blood
CAT6	Carbamazepine	<0.0110	1	Developmental
CAT6	Carbamazepine	<0.0110	1	Growth
CAT6	Carbamazepine	<0.0110	1	Histopathology
CAT6	Carbamazepine	<0.0110	1	Mortality
CAT6	Carbamazepine	<0.0110	1	Neurological
CAT6	Carbamazepine	<0.0110	1	Physiological
CAT6	Carbamazepine	<0.0110	1	Reproductive
CAT6	Citalopram	<0.00660	1	Behavioral
CAT6	Diphenhydramine	<0.0480	1	Behavioral
CAT6	Diphenhydramine	<0.0480	1	Developmental
CAT6	HHCB	<0.0282	1	Behavioral
CAT6	HHCB	<0.0282	1	Developmental
CAT6	HHCB	<0.0282	1	Growth
CAT6	HHCB	<0.0282	1	Mortality
CAT6	HHCB	<0.0282	1	Physiological
CAT6	HHCB	<0.0282	1	Reproductive
CAT6	Lidocaine	<0.0380	1	Behavioral
CAT6	Triclosan	<0.312	1	Behavioral
CAT6	Triclosan	<0.312	1	Developmental
CAT6	Triclosan	<0.312	1	Mortality
CAT6	Triclosan	<0.312	1	Reproductive
CAT6	Tris(2-butoxyethyl) phosphate	<0.635	1	Behavioral
CAT6	Tris(2-butoxyethyl) phosphate	<0.635	1	Developmental
CAT6	Tris(2-butoxyethyl) phosphate	<0.635	1	Mortality
CAT6	Venlafaxine	<0.00520	1	Behavioral
CAT6	Venlafaxine	<0.00520	1	Endocrine
CAT6	Venlafaxine	<0.00520	1	Histopathology
CAT6	Venlafaxine	<0.00520	1	Mortality
CAT6	Venlafaxine	<0.00520	1	Reproductive
CAT7	beta-Sitosterol	<0.0130	1	Behavioral
CAT7	beta-Sitosterol	<0.0130	1	Circulatory/Blood
CAT7	beta-Sitosterol	<0.0130	1	Developmental
CAT7	beta-Sitosterol	<0.0130	1	Reproductive
CAT7	Carbamazepine	<0.0110	1	Behavioral
CAT7	Carbamazepine	<0.0110	1	Circulatory/Blood
CAT7	Carbamazepine	<0.0110	1	Developmental
CAT7	Carbamazepine	<0.0110	1	Growth
CAT7	Carbamazepine	<0.0110	1	Histopathology
CAT7	Carbamazepine	<0.0110	1	Mortality
CAT7	Carbamazepine	<0.0110	1	Neurological
CAT7	Carbamazepine	<0.0110	1	Physiological
CAT7	Carbamazepine	<0.0110	1	Reproductive
CAT7	Citalopram	<0.00660	1	Behavioral
CAT7	Diphenhydramine	<0.0480	1	Behavioral
CAT7	Diphenhydramine	<0.0480	1	Developmental
CAT7	HHCB	<0.0287	1	Behavioral
CAT7	HHCB	<0.0287	1	Developmental
CAT7	HHCB	<0.0287	1	Growth
CAT7	HHCB	<0.0287	1	Mortality
CAT7	HHCB	<0.0287	1	Physiological
CAT7	HHCB	<0.0287	1	Reproductive
CAT7	Lidocaine	<0.0380	1	Behavioral
CAT7	Triclosan	<0.312	1	Behavioral
CAT7	Triclosan	<0.312	1	Developmental
CAT7	Triclosan	<0.312	1	Mortality
CAT7	Triclosan	<0.312	1	Reproductive
CAT7	Tris(2-butoxyethyl) phosphate	0.109	1	Behavioral
CAT7	Tris(2-butoxyethyl) phosphate	0.109	1	Developmental
CAT7	Tris(2-butoxyethyl) phosphate	0.109	1	Mortality
CAT7	Venlafaxine	<0.00520	1	Behavioral
CAT7	Venlafaxine	<0.00520	1	Endocrine
CAT7	Venlafaxine	<0.00520	1	Histopathology
CAT7	Venlafaxine	<0.00520	1	Mortality
CAT7	Venlafaxine	<0.00520	1	Reproductive
CAT8	beta-Sitosterol	0.0007	1	Behavioral
CAT8	beta-Sitosterol	0.0007	1	Circulatory/Blood
CAT8	beta-Sitosterol	0.0007	1	Developmental
CAT8	beta-Sitosterol	0.0007	1	Reproductive
CAT8	Carbamazepine	<0.0110	1	Behavioral
CAT8	Carbamazepine	<0.0110	1	Circulatory/Blood
CAT8	Carbamazepine	<0.0110	1	Developmental
CAT8	Carbamazepine	<0.0110	1	Growth
CAT8	Carbamazepine	<0.0110	1	Histopathology
CAT8	Carbamazepine	<0.0110	1	Mortality
CAT8	Carbamazepine	<0.0110	1	Neurological
CAT8	Carbamazepine	<0.0110	1	Physiological
CAT8	Carbamazepine	<0.0110	1	Reproductive
CAT8	Citalopram	<0.00660	1	Behavioral
CAT8	Diphenhydramine	<0.0480	1	Behavioral
CAT8	Diphenhydramine	<0.0480	1	Developmental
CAT8	HHCB	0.007	1	Behavioral
CAT8	HHCB	0.007	1	Developmental
CAT8	HHCB	0.007	1	Growth
CAT8	HHCB	0.007	1	Mortality
CAT8	HHCB	0.007	2	Physiological
CAT8	HHCB	0.007	2	Reproductive
CAT8	Lidocaine	<0.0380	1	Behavioral
CAT8	Triclosan	<0.311	1	Behavioral
CAT8	Triclosan	<0.311	1	Developmental
CAT8	Triclosan	<0.311	1	Mortality
CAT8	Triclosan	<0.311	1	Reproductive
CAT8	Tris(2-butoxyethyl) phosphate	0.387	1	Behavioral
CAT8	Tris(2-butoxyethyl) phosphate	0.387	2	Developmental
CAT8	Tris(2-butoxyethyl) phosphate	0.387	1	Mortality
CAT8	Venlafaxine	<0.00520	1	Behavioral
CAT8	Venlafaxine	<0.00520	1	Endocrine
CAT8	Venlafaxine	<0.00520	1	Histopathology
CAT8	Venlafaxine	<0.00520	1	Mortality
CAT8	Venlafaxine	<0.00520	1	Reproductive
CHI112	4-Androstene-3,17-dione	0.00785	1	Growth
CHI112	4-Androstene-3,17-dione	0.00785	2	Reproductive
CHI112	beta-Sitosterol	0.453	2	Behavioral
CHI112	beta-Sitosterol	0.453	2	Circulatory/Blood
CHI112	beta-Sitosterol	0.453	1	Developmental
CHI112	beta-Sitosterol	0.453	2	Reproductive
CHI112	Bisphenol A	<0.0499	1	Behavioral
CHI112	Bisphenol A	<0.0499	1	Developmental
CHI112	Bisphenol A	<0.0499	1	Gross Pathology
CHI112	Bisphenol A	<0.0499	1	Growth
CHI112	Bisphenol A	<0.0499	1	Mortality
CHI112	Bisphenol A	<0.0499	1	Reproductive
CHI112	Carbamazepine	0.0544591	2	Behavioral
CHI112	Carbamazepine	0.0544591	2	Circulatory/Blood
CHI112	Carbamazepine	0.0544591	2	Developmental
CHI112	Carbamazepine	0.0544591	1	Growth
CHI112	Carbamazepine	0.0544591	2	Histopathology
CHI112	Carbamazepine	0.0544591	1	Mortality
CHI112	Carbamazepine	0.0544591	2	Neurological
CHI112	Carbamazepine	0.0544591	2	Physiological
CHI112	Carbamazepine	0.0544591	2	Reproductive
CHI112	Citalopram	<0.00329	1	Behavioral
CHI112	Diphenhydramine	<0.00289	1	Behavioral
CHI112	Diphenhydramine	<0.00289	1	Developmental
CHI112	Estrone	0.0140993	2	Behavioral
CHI112	Estrone	0.0140993	2	Developmental
CHI112	Estrone	0.0140993	3	Physiological
CHI112	Estrone	0.0140993	2	Reproductive
CHI112	HHCB	0.349933	2	Behavioral
CHI112	HHCB	0.349933	2	Developmental
CHI112	HHCB	0.349933	1	Growth
CHI112	HHCB	0.349933	1	Mortality
CHI112	HHCB	0.349933	2	Physiological
CHI112	HHCB	0.349933	2	Reproductive
CHI112	Lidocaine	0.0148152	1	Behavioral
CHI112	Triclosan	0.346613	2	Behavioral
CHI112	Triclosan	0.346613	2	Developmental
CHI112	Triclosan	0.346613	2	Mortality
CHI112	Triclosan	0.346613	2	Reproductive
CHI112	Tris(2-butoxyethyl) phosphate	1.3	1	Behavioral
CHI112	Tris(2-butoxyethyl) phosphate	1.3	2	Developmental
CHI112	Tris(2-butoxyethyl) phosphate	1.3	2	Mortality
CHI112	Venlafaxine	0.0240937	2	Behavioral
CHI112	Venlafaxine	0.0240937	2	Endocrine
CHI112	Venlafaxine	0.0240937	2	Histopathology
CHI112	Venlafaxine	0.0240937	2	Mortality
CHI112	Venlafaxine	0.0240937	2	Reproductive
CHI36	4-Androstene-3,17-dione	0.00224688	1	Growth
CHI36	4-Androstene-3,17-dione	0.00224688	2	Reproductive
CHI36	beta-Sitosterol	0.139	2	Behavioral
CHI36	beta-Sitosterol	0.139	2	Circulatory/Blood
CHI36	beta-Sitosterol	0.139	1	Developmental
CHI36	beta-Sitosterol	0.139	2	Reproductive
CHI36	Bisphenol A	<0.0499	1	Behavioral
CHI36	Bisphenol A	<0.0499	1	Developmental
CHI36	Bisphenol A	<0.0499	1	Gross Pathology
CHI36	Bisphenol A	<0.0499	1	Growth
CHI36	Bisphenol A	<0.0499	1	Mortality
CHI36	Bisphenol A	<0.0499	1	Reproductive
CHI36	Carbamazepine	0.3329	2	Behavioral
CHI36	Carbamazepine	0.3329	2	Circulatory/Blood
CHI36	Carbamazepine	0.3329	2	Developmental
CHI36	Carbamazepine	0.3329	1	Growth
CHI36	Carbamazepine	0.3329	3	Histopathology
CHI36	Carbamazepine	0.3329	1	Mortality
CHI36	Carbamazepine	0.3329	2	Neurological
CHI36	Carbamazepine	0.3329	2	Physiological
CHI36	Carbamazepine	0.3329	2	Reproductive
CHI36	Citalopram	0.0585505	2	Behavioral
CHI36	Diphenhydramine	0.454101	2	Behavioral
CHI36	Diphenhydramine	0.454101	2	Developmental
CHI36	Estrone	0.0116	1	Behavioral
CHI36	Estrone	0.0116	1	Developmental
CHI36	Estrone	0.0116	1	Physiological
CHI36	Estrone	0.0116	1	Reproductive
CHI36	HHCB	1.32	2	Behavioral
CHI36	HHCB	1.32	2	Developmental
CHI36	HHCB	1.32	2	Growth
CHI36	HHCB	1.32	2	Mortality
CHI36	HHCB	1.32	2	Physiological
CHI36	HHCB	1.32	2	Reproductive
CHI36	Lidocaine	2.05724	1	Behavioral
CHI36	Triclosan	0.276	2	Behavioral
CHI36	Triclosan	0.276	2	Developmental
CHI36	Triclosan	0.276	2	Mortality
CHI36	Triclosan	0.276	2	Reproductive
CHI36	Tris(2-butoxyethyl) phosphate	2.45	1	Behavioral
CHI36	Tris(2-butoxyethyl) phosphate	2.45	2	Developmental
CHI36	Tris(2-butoxyethyl) phosphate	2.45	2	Mortality
CHI36	Venlafaxine	0.254691	2	Behavioral
CHI36	Venlafaxine	0.254691	3	Endocrine
CHI36	Venlafaxine	0.254691	3	Histopathology
CHI36	Venlafaxine	0.254691	3	Mortality
CHI36	Venlafaxine	0.254691	2	Reproductive
CHI56	4-Androstene-3,17-dione	<0.000400	1	Growth
CHI56	4-Androstene-3,17-dione	<0.000400	1	Reproductive
CHI56	beta-Sitosterol	0.0553	2	Behavioral
CHI56	beta-Sitosterol	0.0553	2	Circulatory/Blood
CHI56	beta-Sitosterol	0.0553	1	Developmental
CHI56	beta-Sitosterol	0.0553	2	Reproductive
CHI56	Bisphenol A	<0.0499	1	Behavioral
CHI56	Bisphenol A	<0.0499	1	Developmental
CHI56	Bisphenol A	<0.0499	1	Gross Pathology
CHI56	Bisphenol A	<0.0499	1	Growth
CHI56	Bisphenol A	<0.0499	1	Mortality
CHI56	Bisphenol A	<0.0499	1	Reproductive
CHI56	Carbamazepine	0.0075524	1	Behavioral
CHI56	Carbamazepine	0.0075524	2	Circulatory/Blood
CHI56	Carbamazepine	0.0075524	2	Developmental
CHI56	Carbamazepine	0.0075524	1	Growth
CHI56	Carbamazepine	0.0075524	2	Histopathology
CHI56	Carbamazepine	0.0075524	1	Mortality
CHI56	Carbamazepine	0.0075524	2	Neurological
CHI56	Carbamazepine	0.0075524	2	Physiological
CHI56	Carbamazepine	0.0075524	2	Reproductive
CHI56	Citalopram	<0.00329	1	Behavioral
CHI56	Diphenhydramine	<0.00289	1	Behavioral
CHI56	Diphenhydramine	<0.00289	1	Developmental
CHI56	Estrone	0.000868179	2	Behavioral
CHI56	Estrone	0.000868179	2	Developmental
CHI56	Estrone	0.000868179	2	Physiological
CHI56	Estrone	0.000868179	2	Reproductive
CHI56	HHCB	0.0799017	1	Behavioral
CHI56	HHCB	0.0799017	1	Developmental
CHI56	HHCB	0.0799017	1	Growth
CHI56	HHCB	0.0799017	1	Mortality
CHI56	HHCB	0.0799017	2	Physiological
CHI56	HHCB	0.0799017	2	Reproductive
CHI56	Lidocaine	0.0084115	1	Behavioral
CHI56	Triclosan	<0.0999	1	Behavioral
CHI56	Triclosan	<0.0999	1	Developmental
CHI56	Triclosan	<0.0999	1	Mortality
CHI56	Triclosan	<0.0999	1	Reproductive
CHI56	Tris(2-butoxyethyl) phosphate	0.375	1	Behavioral
CHI56	Tris(2-butoxyethyl) phosphate	0.375	1	Developmental
CHI56	Tris(2-butoxyethyl) phosphate	0.375	1	Mortality
CHI56	Venlafaxine	0.0034292	2	Behavioral
CHI56	Venlafaxine	0.0034292	2	Endocrine
CHI56	Venlafaxine	0.0034292	2	Histopathology
CHI56	Venlafaxine	0.0034292	2	Mortality
CHI56	Venlafaxine	0.0034292	2	Reproductive
CHI76	4-Androstene-3,17-dione	0.00160091	1	Growth
CHI76	4-Androstene-3,17-dione	0.00160091	2	Reproductive
CHI76	beta-Sitosterol	0.141	2	Behavioral
CHI76	beta-Sitosterol	0.141	2	Circulatory/Blood
CHI76	beta-Sitosterol	0.141	1	Developmental
CHI76	beta-Sitosterol	0.141	2	Reproductive
CHI76	Bisphenol A	0.385	1	Behavioral
CHI76	Bisphenol A	0.385	2	Developmental
CHI76	Bisphenol A	0.385	2	Gross Pathology
CHI76	Bisphenol A	0.385	2	Growth
CHI76	Bisphenol A	0.385	1	Mortality
CHI76	Bisphenol A	0.385	2	Reproductive
CHI76	Carbamazepine	0.134492	2	Behavioral
CHI76	Carbamazepine	0.134492	2	Circulatory/Blood
CHI76	Carbamazepine	0.134492	2	Developmental
CHI76	Carbamazepine	0.134492	1	Growth
CHI76	Carbamazepine	0.134492	2	Histopathology
CHI76	Carbamazepine	0.134492	1	Mortality
CHI76	Carbamazepine	0.134492	2	Neurological
CHI76	Carbamazepine	0.134492	2	Physiological
CHI76	Carbamazepine	0.134492	2	Reproductive
CHI76	Citalopram	0.0106337	2	Behavioral
CHI76	Diphenhydramine	0.0930522	2	Behavioral
CHI76	Diphenhydramine	0.0930522	1	Developmental
CHI76	Estrone	0.0119039	2	Behavioral
CHI76	Estrone	0.0119039	2	Developmental
CHI76	Estrone	0.0119039	3	Physiological
CHI76	Estrone	0.0119039	2	Reproductive
CHI76	HHCB	0.948044	2	Behavioral
CHI76	HHCB	0.948044	2	Developmental
CHI76	HHCB	0.948044	2	Growth
CHI76	HHCB	0.948044	2	Mortality
CHI76	HHCB	0.948044	2	Physiological
CHI76	HHCB	0.948044	2	Reproductive
CHI76	Lidocaine	0.136166	1	Behavioral
CHI76	Triclosan	0.177814	2	Behavioral
CHI76	Triclosan	0.177814	2	Developmental
CHI76	Triclosan	0.177814	2	Mortality
CHI76	Triclosan	0.177814	2	Reproductive
CHI76	Tris(2-butoxyethyl) phosphate	1.2	1	Behavioral
CHI76	Tris(2-butoxyethyl) phosphate	1.2	2	Developmental
CHI76	Tris(2-butoxyethyl) phosphate	1.2	2	Mortality
CHI76	Venlafaxine	0.0597702	2	Behavioral
CHI76	Venlafaxine	0.0597702	3	Endocrine
CHI76	Venlafaxine	0.0597702	2	Histopathology
CHI76	Venlafaxine	0.0597702	3	Mortality
CHI76	Venlafaxine	0.0597702	2	Reproductive
CHIRP4	4-Androstene-3,17-dione	0.00269585	1	Growth
CHIRP4	4-Androstene-3,17-dione	0.00269585	2	Reproductive
CHIRP4	beta-Sitosterol	0.133	2	Behavioral
CHIRP4	beta-Sitosterol	0.133	2	Circulatory/Blood
CHIRP4	beta-Sitosterol	0.133	1	Developmental
CHIRP4	beta-Sitosterol	0.133	2	Reproductive
CHIRP4	Bisphenol A	<0.0499	1	Behavioral
CHIRP4	Bisphenol A	<0.0499	1	Developmental
CHIRP4	Bisphenol A	<0.0499	1	Gross Pathology
CHIRP4	Bisphenol A	<0.0499	1	Growth
CHIRP4	Bisphenol A	<0.0499	1	Mortality
CHIRP4	Bisphenol A	<0.0499	1	Reproductive
CHIRP4	Carbamazepine	0.249178	2	Behavioral
CHIRP4	Carbamazepine	0.249178	2	Circulatory/Blood
CHIRP4	Carbamazepine	0.249178	2	Developmental
CHIRP4	Carbamazepine	0.249178	1	Growth
CHIRP4	Carbamazepine	0.249178	3	Histopathology
CHIRP4	Carbamazepine	0.249178	1	Mortality
CHIRP4	Carbamazepine	0.249178	2	Neurological
CHIRP4	Carbamazepine	0.249178	2	Physiological
CHIRP4	Carbamazepine	0.249178	2	Reproductive
CHIRP4	Citalopram	0.0658017	2	Behavioral
CHIRP4	Diphenhydramine	0.396	2	Behavioral
CHIRP4	Diphenhydramine	0.396	2	Developmental
CHIRP4	Estrone	0.0129786	2	Behavioral
CHIRP4	Estrone	0.0129786	2	Developmental
CHIRP4	Estrone	0.0129786	3	Physiological
CHIRP4	Estrone	0.0129786	2	Reproductive
CHIRP4	HHCB	1.45519	2	Behavioral
CHIRP4	HHCB	1.45519	2	Developmental
CHIRP4	HHCB	1.45519	2	Growth
CHIRP4	HHCB	1.45519	2	Mortality
CHIRP4	HHCB	1.45519	2	Physiological
CHIRP4	HHCB	1.45519	2	Reproductive
CHIRP4	Lidocaine	0.978142	1	Behavioral
CHIRP4	Triclosan	0.259	2	Behavioral
CHIRP4	Triclosan	0.259	2	Developmental
CHIRP4	Triclosan	0.259	2	Mortality
CHIRP4	Triclosan	0.259	2	Reproductive
CHIRP4	Tris(2-butoxyethyl) phosphate	3.06	1	Behavioral
CHIRP4	Tris(2-butoxyethyl) phosphate	3.06	2	Developmental
CHIRP4	Tris(2-butoxyethyl) phosphate	3.06	2	Mortality
CHIRP4	Venlafaxine	0.14	2	Behavioral
CHIRP4	Venlafaxine	0.14	3	Endocrine
CHIRP4	Venlafaxine	0.14	2	Histopathology
CHIRP4	Venlafaxine	0.14	3	Mortality
CHIRP4	Venlafaxine	0.14	2	Reproductive
CHIRP7	4-Androstene-3,17-dione	0.00195	1	Growth
CHIRP7	4-Androstene-3,17-dione	0.00195	2	Reproductive
CHIRP7	beta-Sitosterol	0.156	2	Behavioral
CHIRP7	beta-Sitosterol	0.156	2	Circulatory/Blood
CHIRP7	beta-Sitosterol	0.156	1	Developmental
CHIRP7	beta-Sitosterol	0.156	2	Reproductive
CHIRP7	Bisphenol A	0.55	1	Behavioral
CHIRP7	Bisphenol A	0.55	2	Developmental
CHIRP7	Bisphenol A	0.55	2	Gross Pathology
CHIRP7	Bisphenol A	0.55	2	Growth
CHIRP7	Bisphenol A	0.55	1	Mortality
CHIRP7	Bisphenol A	0.55	2	Reproductive
CHIRP7	Carbamazepine	0.18388	2	Behavioral
CHIRP7	Carbamazepine	0.18388	2	Circulatory/Blood
CHIRP7	Carbamazepine	0.18388	2	Developmental
CHIRP7	Carbamazepine	0.18388	1	Growth
CHIRP7	Carbamazepine	0.18388	2	Histopathology
CHIRP7	Carbamazepine	0.18388	1	Mortality
CHIRP7	Carbamazepine	0.18388	2	Neurological
CHIRP7	Carbamazepine	0.18388	2	Physiological
CHIRP7	Carbamazepine	0.18388	2	Reproductive
CHIRP7	Citalopram	0.0158456	2	Behavioral
CHIRP7	Diphenhydramine	0.0938453	2	Behavioral
CHIRP7	Diphenhydramine	0.0938453	1	Developmental
CHIRP7	Estrone	0.00599334	2	Behavioral
CHIRP7	Estrone	0.00599334	2	Developmental
CHIRP7	Estrone	0.00599334	3	Physiological
CHIRP7	Estrone	0.00599334	2	Reproductive
CHIRP7	HHCB	0.879203	2	Behavioral
CHIRP7	HHCB	0.879203	2	Developmental
CHIRP7	HHCB	0.879203	2	Growth
CHIRP7	HHCB	0.879203	2	Mortality
CHIRP7	HHCB	0.879203	2	Physiological
CHIRP7	HHCB	0.879203	2	Reproductive
CHIRP7	Lidocaine	0.197359	1	Behavioral
CHIRP7	Triclosan	0.241738	2	Behavioral
CHIRP7	Triclosan	0.241738	2	Developmental
CHIRP7	Triclosan	0.241738	2	Mortality
CHIRP7	Triclosan	0.241738	2	Reproductive
CHIRP7	Tris(2-butoxyethyl) phosphate	1.27	1	Behavioral
CHIRP7	Tris(2-butoxyethyl) phosphate	1.27	2	Developmental
CHIRP7	Tris(2-butoxyethyl) phosphate	1.27	2	Mortality
CHIRP7	Venlafaxine	0.0776566	2	Behavioral
CHIRP7	Venlafaxine	0.0776566	3	Endocrine
CHIRP7	Venlafaxine	0.0776566	2	Histopathology
CHIRP7	Venlafaxine	0.0776566	3	Mortality
CHIRP7	Venlafaxine	0.0776566	2	Reproductive
CHP1	beta-Sitosterol	0.0012	1	Behavioral
CHP1	beta-Sitosterol	0.0012	1	Circulatory/Blood
CHP1	beta-Sitosterol	0.0012	1	Developmental
CHP1	beta-Sitosterol	0.0012	1	Reproductive
CHP1	Carbamazepine	<0.0110	1	Behavioral
CHP1	Carbamazepine	<0.0110	1	Circulatory/Blood
CHP1	Carbamazepine	<0.0110	1	Developmental
CHP1	Carbamazepine	<0.0110	1	Growth
CHP1	Carbamazepine	<0.0110	1	Histopathology
CHP1	Carbamazepine	<0.0110	1	Mortality
CHP1	Carbamazepine	<0.0110	1	Neurological
CHP1	Carbamazepine	<0.0110	1	Physiological
CHP1	Carbamazepine	<0.0110	1	Reproductive
CHP1	Citalopram	<0.00660	1	Behavioral
CHP1	Diphenhydramine	<0.0480	1	Behavioral
CHP1	Diphenhydramine	<0.0480	1	Developmental
CHP1	HHCB	<0.0293	1	Behavioral
CHP1	HHCB	<0.0293	1	Developmental
CHP1	HHCB	<0.0293	1	Growth
CHP1	HHCB	<0.0293	1	Mortality
CHP1	HHCB	<0.0293	1	Physiological
CHP1	HHCB	<0.0293	1	Reproductive
CHP1	Lidocaine	<0.0380	1	Behavioral
CHP1	Triclosan	<0.313	1	Behavioral
CHP1	Triclosan	<0.313	1	Developmental
CHP1	Triclosan	<0.313	1	Mortality
CHP1	Triclosan	<0.313	1	Reproductive
CHP1	Tris(2-butoxyethyl) phosphate	<0.635	1	Behavioral
CHP1	Tris(2-butoxyethyl) phosphate	<0.635	1	Developmental
CHP1	Tris(2-butoxyethyl) phosphate	<0.635	1	Mortality
CHP1	Venlafaxine	<0.00520	1	Behavioral
CHP1	Venlafaxine	<0.00520	1	Endocrine
CHP1	Venlafaxine	<0.00520	1	Histopathology
CHP1	Venlafaxine	<0.00520	1	Mortality
CHP1	Venlafaxine	<0.00520	1	Reproductive
CHP2	beta-Sitosterol	<0.0125	1	Behavioral
CHP2	beta-Sitosterol	<0.0125	1	Circulatory/Blood
CHP2	beta-Sitosterol	<0.0125	1	Developmental
CHP2	beta-Sitosterol	<0.0125	1	Reproductive
CHP2	Carbamazepine	<0.0110	1	Behavioral
CHP2	Carbamazepine	<0.0110	1	Circulatory/Blood
CHP2	Carbamazepine	<0.0110	1	Developmental
CHP2	Carbamazepine	<0.0110	1	Growth
CHP2	Carbamazepine	<0.0110	1	Histopathology
CHP2	Carbamazepine	<0.0110	1	Mortality
CHP2	Carbamazepine	<0.0110	1	Neurological
CHP2	Carbamazepine	<0.0110	1	Physiological
CHP2	Carbamazepine	<0.0110	1	Reproductive
CHP2	Citalopram	<0.00660	1	Behavioral
CHP2	Diphenhydramine	<0.0480	1	Behavioral
CHP2	Diphenhydramine	<0.0480	1	Developmental
CHP2	HHCB	<0.0284	1	Behavioral
CHP2	HHCB	<0.0284	1	Developmental
CHP2	HHCB	<0.0284	1	Growth
CHP2	HHCB	<0.0284	1	Mortality
CHP2	HHCB	<0.0284	1	Physiological
CHP2	HHCB	<0.0284	1	Reproductive
CHP2	Lidocaine	<0.0380	1	Behavioral
CHP2	Triclosan	<0.312	1	Behavioral
CHP2	Triclosan	<0.312	1	Developmental
CHP2	Triclosan	<0.312	1	Mortality
CHP2	Triclosan	<0.312	1	Reproductive
CHP2	Tris(2-butoxyethyl) phosphate	<0.635	1	Behavioral
CHP2	Tris(2-butoxyethyl) phosphate	<0.635	1	Developmental
CHP2	Tris(2-butoxyethyl) phosphate	<0.635	1	Mortality
CHP2	Venlafaxine	<0.00520	1	Behavioral
CHP2	Venlafaxine	<0.00520	1	Endocrine
CHP2	Venlafaxine	<0.00520	1	Histopathology
CHP2	Venlafaxine	<0.00520	1	Mortality
CHP2	Venlafaxine	<0.00520	1	Reproductive
CHP3	beta-Sitosterol	0.0015	2	Behavioral
CHP3	beta-Sitosterol	0.0015	1	Circulatory/Blood
CHP3	beta-Sitosterol	0.0015	1	Developmental
CHP3	beta-Sitosterol	0.0015	2	Reproductive
CHP3	Carbamazepine	<0.0110	1	Behavioral
CHP3	Carbamazepine	<0.0110	1	Circulatory/Blood
CHP3	Carbamazepine	<0.0110	1	Developmental
CHP3	Carbamazepine	<0.0110	1	Growth
CHP3	Carbamazepine	<0.0110	1	Histopathology
CHP3	Carbamazepine	<0.0110	1	Mortality
CHP3	Carbamazepine	<0.0110	1	Neurological
CHP3	Carbamazepine	<0.0110	1	Physiological
CHP3	Carbamazepine	<0.0110	1	Reproductive
CHP3	Citalopram	<0.00660	1	Behavioral
CHP3	Diphenhydramine	<0.0480	1	Behavioral
CHP3	Diphenhydramine	<0.0480	1	Developmental
CHP3	HHCB	<0.028	1	Behavioral
CHP3	HHCB	<0.028	1	Developmental
CHP3	HHCB	<0.028	1	Growth
CHP3	HHCB	<0.028	1	Mortality
CHP3	HHCB	<0.028	1	Physiological
CHP3	HHCB	<0.028	1	Reproductive
CHP3	Lidocaine	<0.0380	1	Behavioral
CHP3	Triclosan	<0.311	1	Behavioral
CHP3	Triclosan	<0.311	1	Developmental
CHP3	Triclosan	<0.311	1	Mortality
CHP3	Triclosan	<0.311	1	Reproductive
CHP3	Tris(2-butoxyethyl) phosphate	<0.635	1	Behavioral
CHP3	Tris(2-butoxyethyl) phosphate	<0.635	1	Developmental
CHP3	Tris(2-butoxyethyl) phosphate	<0.635	1	Mortality
CHP3	Venlafaxine	<0.00520	1	Behavioral
CHP3	Venlafaxine	<0.00520	1	Endocrine
CHP3	Venlafaxine	<0.00520	1	Histopathology
CHP3	Venlafaxine	<0.00520	1	Mortality
CHP3	Venlafaxine	<0.00520	1	Reproductive
CHP4	beta-Sitosterol	0.0008	1	Behavioral
CHP4	beta-Sitosterol	0.0008	1	Circulatory/Blood
CHP4	beta-Sitosterol	0.0008	1	Developmental
CHP4	beta-Sitosterol	0.0008	1	Reproductive
CHP4	Carbamazepine	<0.0110	1	Behavioral
CHP4	Carbamazepine	<0.0110	1	Circulatory/Blood
CHP4	Carbamazepine	<0.0110	1	Developmental
CHP4	Carbamazepine	<0.0110	1	Growth
CHP4	Carbamazepine	<0.0110	1	Histopathology
CHP4	Carbamazepine	<0.0110	1	Mortality
CHP4	Carbamazepine	<0.0110	1	Neurological
CHP4	Carbamazepine	<0.0110	1	Physiological
CHP4	Carbamazepine	<0.0110	1	Reproductive
CHP4	Citalopram	<0.00660	1	Behavioral
CHP4	Diphenhydramine	<0.0480	1	Behavioral
CHP4	Diphenhydramine	<0.0480	1	Developmental
CHP4	HHCB	<0.0290	1	Behavioral
CHP4	HHCB	<0.0290	1	Developmental
CHP4	HHCB	<0.0290	1	Growth
CHP4	HHCB	<0.0290	1	Mortality
CHP4	HHCB	<0.0290	1	Physiological
CHP4	HHCB	<0.0290	1	Reproductive
CHP4	Lidocaine	<0.0380	1	Behavioral
CHP4	Triclosan	<0.312	1	Behavioral
CHP4	Triclosan	<0.312	1	Developmental
CHP4	Triclosan	<0.312	1	Mortality
CHP4	Triclosan	<0.312	1	Reproductive
CHP4	Tris(2-butoxyethyl) phosphate	<0.635	1	Behavioral
CHP4	Tris(2-butoxyethyl) phosphate	<0.635	1	Developmental
CHP4	Tris(2-butoxyethyl) phosphate	<0.635	1	Mortality
CHP4	Venlafaxine	<0.00520	1	Behavioral
CHP4	Venlafaxine	<0.00520	1	Endocrine
CHP4	Venlafaxine	<0.00520	1	Histopathology
CHP4	Venlafaxine	<0.00520	1	Mortality
CHP4	Venlafaxine	<0.00520	1	Reproductive
CHP5	beta-Sitosterol	0.001	1	Behavioral
CHP5	beta-Sitosterol	0.001	1	Circulatory/Blood
CHP5	beta-Sitosterol	0.001	1	Developmental
CHP5	beta-Sitosterol	0.001	1	Reproductive
CHP5	Carbamazepine	0.0034	1	Behavioral
CHP5	Carbamazepine	0.0034	2	Circulatory/Blood
CHP5	Carbamazepine	0.0034	2	Developmental
CHP5	Carbamazepine	0.0034	1	Growth
CHP5	Carbamazepine	0.0034	2	Histopathology
CHP5	Carbamazepine	0.0034	1	Mortality
CHP5	Carbamazepine	0.0034	2	Neurological
CHP5	Carbamazepine	0.0034	2	Physiological
CHP5	Carbamazepine	0.0034	2	Reproductive
CHP5	Citalopram	0.0034	2	Behavioral
CHP5	Diphenhydramine	0.004	1	Behavioral
CHP5	Diphenhydramine	0.004	1	Developmental
CHP5	HHCB	0.0208	1	Behavioral
CHP5	HHCB	0.0208	1	Developmental
CHP5	HHCB	0.0208	1	Growth
CHP5	HHCB	0.0208	1	Mortality
CHP5	HHCB	0.0208	2	Physiological
CHP5	HHCB	0.0208	2	Reproductive
CHP5	Lidocaine	0.011	1	Behavioral
CHP5	Triclosan	<0.311	1	Behavioral
CHP5	Triclosan	<0.311	1	Developmental
CHP5	Triclosan	<0.311	1	Mortality
CHP5	Triclosan	<0.311	1	Reproductive
CHP5	Tris(2-butoxyethyl) phosphate	<0.634	1	Behavioral
CHP5	Tris(2-butoxyethyl) phosphate	<0.634	1	Developmental
CHP5	Tris(2-butoxyethyl) phosphate	<0.634	1	Mortality
CHP5	Venlafaxine	<0.00920	1	Behavioral
CHP5	Venlafaxine	<0.00920	1	Endocrine
CHP5	Venlafaxine	<0.00920	1	Histopathology
CHP5	Venlafaxine	<0.00920	1	Mortality
CHP5	Venlafaxine	<0.00920	1	Reproductive
CLARKO6	4-Androstene-3,17-dione	0.00106393	1	Growth
CLARKO6	4-Androstene-3,17-dione	0.00106393	2	Reproductive
CLARKO6	beta-Sitosterol	<0.0435	1	Behavioral
CLARKO6	beta-Sitosterol	<0.0435	1	Circulatory/Blood
CLARKO6	beta-Sitosterol	<0.0435	1	Developmental
CLARKO6	beta-Sitosterol	<0.0435	1	Reproductive
CLARKO6	Bisphenol A	<0.0499	1	Behavioral
CLARKO6	Bisphenol A	<0.0499	1	Developmental
CLARKO6	Bisphenol A	<0.0499	1	Gross Pathology
CLARKO6	Bisphenol A	<0.0499	1	Growth
CLARKO6	Bisphenol A	<0.0499	1	Mortality
CLARKO6	Bisphenol A	<0.0499	1	Reproductive
CLARKO6	Carbamazepine	<0.0800	1	Behavioral
CLARKO6	Carbamazepine	<0.0800	1	Circulatory/Blood
CLARKO6	Carbamazepine	<0.0800	1	Developmental
CLARKO6	Carbamazepine	<0.0800	1	Growth
CLARKO6	Carbamazepine	<0.0800	1	Histopathology
CLARKO6	Carbamazepine	<0.0800	1	Mortality
CLARKO6	Carbamazepine	<0.0800	1	Neurological
CLARKO6	Carbamazepine	<0.0800	1	Physiological
CLARKO6	Carbamazepine	<0.0800	1	Reproductive
CLARKO6	Citalopram	<0.0399	1	Behavioral
CLARKO6	Diphenhydramine	<0.0399	1	Behavioral
CLARKO6	Diphenhydramine	<0.0399	1	Developmental
CLARKO6	Estrone	0.000601333	2	Behavioral
CLARKO6	Estrone	0.000601333	2	Developmental
CLARKO6	Estrone	0.000601333	2	Physiological
CLARKO6	Estrone	0.000601333	2	Reproductive
CLARKO6	HHCB	0.0245	1	Behavioral
CLARKO6	HHCB	0.0245	1	Developmental
CLARKO6	HHCB	0.0245	1	Growth
CLARKO6	HHCB	0.0245	1	Mortality
CLARKO6	HHCB	0.0245	1	Physiological
CLARKO6	HHCB	0.0245	1	Reproductive
CLARKO6	Ibuprofen	<0.320	1	Circulatory/Blood
CLARKO6	Ibuprofen	<0.320	1	Developmental
CLARKO6	Ibuprofen	<0.320	1	Endocrine
CLARKO6	Ibuprofen	<0.320	1	Genotoxicity
CLARKO6	Ibuprofen	<0.320	1	Mortality
CLARKO6	Ibuprofen	<0.320	1	Physiological
CLARKO6	Ibuprofen	<0.320	1	Reproductive
CLARKO6	Lidocaine	<0.0400	1	Behavioral
CLARKO6	Triclosan	<0.0999	1	Behavioral
CLARKO6	Triclosan	<0.0999	1	Developmental
CLARKO6	Triclosan	<0.0999	1	Mortality
CLARKO6	Triclosan	<0.0999	1	Reproductive
CLARKO6	Tris(2-butoxyethyl) phosphate	0.149	1	Behavioral
CLARKO6	Tris(2-butoxyethyl) phosphate	0.149	1	Developmental
CLARKO6	Tris(2-butoxyethyl) phosphate	0.149	1	Mortality
CLARKO6	Venlafaxine	<0.0200	1	Behavioral
CLARKO6	Venlafaxine	<0.0200	1	Endocrine
CLARKO6	Venlafaxine	<0.0200	1	Histopathology
CLARKO6	Venlafaxine	<0.0200	1	Mortality
CLARKO6	Venlafaxine	<0.0200	1	Reproductive
CLI1DOWN	4-Androstene-3,17-dione	<0.000400	1	Growth
CLI1DOWN	4-Androstene-3,17-dione	<0.000400	1	Reproductive
CLI1DOWN	beta-Sitosterol	<0.0435	1	Behavioral
CLI1DOWN	beta-Sitosterol	<0.0435	1	Circulatory/Blood
CLI1DOWN	beta-Sitosterol	<0.0435	1	Developmental
CLI1DOWN	beta-Sitosterol	<0.0435	1	Reproductive
CLI1DOWN	Bisphenol A	<0.0499	1	Behavioral
CLI1DOWN	Bisphenol A	<0.0499	1	Developmental
CLI1DOWN	Bisphenol A	<0.0499	1	Gross Pathology
CLI1DOWN	Bisphenol A	<0.0499	1	Growth
CLI1DOWN	Bisphenol A	<0.0499	1	Mortality
CLI1DOWN	Bisphenol A	<0.0499	1	Reproductive
CLI1DOWN	Carbamazepine	0.0445745	2	Behavioral
CLI1DOWN	Carbamazepine	0.0445745	2	Circulatory/Blood
CLI1DOWN	Carbamazepine	0.0445745	2	Developmental
CLI1DOWN	Carbamazepine	0.0445745	1	Growth
CLI1DOWN	Carbamazepine	0.0445745	2	Histopathology
CLI1DOWN	Carbamazepine	0.0445745	1	Mortality
CLI1DOWN	Carbamazepine	0.0445745	2	Neurological
CLI1DOWN	Carbamazepine	0.0445745	2	Physiological
CLI1DOWN	Carbamazepine	0.0445745	2	Reproductive
CLI1DOWN	Citalopram	<0.00329	1	Behavioral
CLI1DOWN	Diphenhydramine	<0.00289	1	Behavioral
CLI1DOWN	Diphenhydramine	<0.00289	1	Developmental
CLI1DOWN	Estrone	0.000665302	2	Behavioral
CLI1DOWN	Estrone	0.000665302	2	Developmental
CLI1DOWN	Estrone	0.000665302	2	Physiological
CLI1DOWN	Estrone	0.000665302	2	Reproductive
CLI1DOWN	HHCB	0.121	1	Behavioral
CLI1DOWN	HHCB	0.121	1	Developmental
CLI1DOWN	HHCB	0.121	1	Growth
CLI1DOWN	HHCB	0.121	1	Mortality
CLI1DOWN	HHCB	0.121	2	Physiological
CLI1DOWN	HHCB	0.121	2	Reproductive
CLI1DOWN	Lidocaine	0.0166592	1	Behavioral
CLI1DOWN	Triclosan	<0.0999	1	Behavioral
CLI1DOWN	Triclosan	<0.0999	1	Developmental
CLI1DOWN	Triclosan	<0.0999	1	Mortality
CLI1DOWN	Triclosan	<0.0999	1	Reproductive
CLI1DOWN	Tris(2-butoxyethyl) phosphate	0.386	1	Behavioral
CLI1DOWN	Tris(2-butoxyethyl) phosphate	0.386	2	Developmental
CLI1DOWN	Tris(2-butoxyethyl) phosphate	0.386	1	Mortality
CLI1DOWN	Venlafaxine	0.0068079	2	Behavioral
CLI1DOWN	Venlafaxine	0.0068079	2	Endocrine
CLI1DOWN	Venlafaxine	0.0068079	2	Histopathology
CLI1DOWN	Venlafaxine	0.0068079	2	Mortality
CLI1DOWN	Venlafaxine	0.0068079	2	Reproductive
CLI2CAPT	4-Androstene-3,17-dione	<0.000400	1	Growth
CLI2CAPT	4-Androstene-3,17-dione	<0.000400	1	Reproductive
CLI2CAPT	beta-Sitosterol	0.0293	2	Behavioral
CLI2CAPT	beta-Sitosterol	0.0293	1	Circulatory/Blood
CLI2CAPT	beta-Sitosterol	0.0293	1	Developmental
CLI2CAPT	beta-Sitosterol	0.0293	2	Reproductive
CLI2CAPT	Bisphenol A	<0.0499	1	Behavioral
CLI2CAPT	Bisphenol A	<0.0499	1	Developmental
CLI2CAPT	Bisphenol A	<0.0499	1	Gross Pathology
CLI2CAPT	Bisphenol A	<0.0499	1	Growth
CLI2CAPT	Bisphenol A	<0.0499	1	Mortality
CLI2CAPT	Bisphenol A	<0.0499	1	Reproductive
CLI2CAPT	Carbamazepine	0.0301202	2	Behavioral
CLI2CAPT	Carbamazepine	0.0301202	2	Circulatory/Blood
CLI2CAPT	Carbamazepine	0.0301202	2	Developmental
CLI2CAPT	Carbamazepine	0.0301202	1	Growth
CLI2CAPT	Carbamazepine	0.0301202	2	Histopathology
CLI2CAPT	Carbamazepine	0.0301202	1	Mortality
CLI2CAPT	Carbamazepine	0.0301202	2	Neurological
CLI2CAPT	Carbamazepine	0.0301202	2	Physiological
CLI2CAPT	Carbamazepine	0.0301202	2	Reproductive
CLI2CAPT	Citalopram	<0.00329	1	Behavioral
CLI2CAPT	Diphenhydramine	<0.00289	1	Behavioral
CLI2CAPT	Diphenhydramine	<0.00289	1	Developmental
CLI2CAPT	Estrone	<0.000400	1	Behavioral
CLI2CAPT	Estrone	<0.000400	1	Developmental
CLI2CAPT	Estrone	<0.000400	1	Physiological
CLI2CAPT	Estrone	<0.000400	1	Reproductive
CLI2CAPT	HHCB	0.0757	1	Behavioral
CLI2CAPT	HHCB	0.0757	1	Developmental
CLI2CAPT	HHCB	0.0757	1	Growth
CLI2CAPT	HHCB	0.0757	1	Mortality
CLI2CAPT	HHCB	0.0757	2	Physiological
CLI2CAPT	HHCB	0.0757	2	Reproductive
CLI2CAPT	Lidocaine	0.0168928	1	Behavioral
CLI2CAPT	Triclosan	<0.0999	1	Behavioral
CLI2CAPT	Triclosan	<0.0999	1	Developmental
CLI2CAPT	Triclosan	<0.0999	1	Mortality
CLI2CAPT	Triclosan	<0.0999	1	Reproductive
CLI2CAPT	Tris(2-butoxyethyl) phosphate	0.374	1	Behavioral
CLI2CAPT	Tris(2-butoxyethyl) phosphate	0.374	1	Developmental
CLI2CAPT	Tris(2-butoxyethyl) phosphate	0.374	1	Mortality
CLI2CAPT	Venlafaxine	0.0095264	2	Behavioral
CLI2CAPT	Venlafaxine	0.0095264	2	Endocrine
CLI2CAPT	Venlafaxine	0.0095264	2	Histopathology
CLI2CAPT	Venlafaxine	0.0095264	2	Mortality
CLI2CAPT	Venlafaxine	0.0095264	2	Reproductive
CLI3WWTP	4-Androstene-3,17-dione	<0.000400	1	Growth
CLI3WWTP	4-Androstene-3,17-dione	<0.000400	1	Reproductive
CLI3WWTP	beta-Sitosterol	<0.0435	1	Behavioral
CLI3WWTP	beta-Sitosterol	<0.0435	1	Circulatory/Blood
CLI3WWTP	beta-Sitosterol	<0.0435	1	Developmental
CLI3WWTP	beta-Sitosterol	<0.0435	1	Reproductive
CLI3WWTP	Bisphenol A	<0.0499	1	Behavioral
CLI3WWTP	Bisphenol A	<0.0499	1	Developmental
CLI3WWTP	Bisphenol A	<0.0499	1	Gross Pathology
CLI3WWTP	Bisphenol A	<0.0499	1	Growth
CLI3WWTP	Bisphenol A	<0.0499	1	Mortality
CLI3WWTP	Bisphenol A	<0.0499	1	Reproductive
CLI3WWTP	Carbamazepine	0.0268981	2	Behavioral
CLI3WWTP	Carbamazepine	0.0268981	2	Circulatory/Blood
CLI3WWTP	Carbamazepine	0.0268981	2	Developmental
CLI3WWTP	Carbamazepine	0.0268981	1	Growth
CLI3WWTP	Carbamazepine	0.0268981	2	Histopathology
CLI3WWTP	Carbamazepine	0.0268981	1	Mortality
CLI3WWTP	Carbamazepine	0.0268981	2	Neurological
CLI3WWTP	Carbamazepine	0.0268981	2	Physiological
CLI3WWTP	Carbamazepine	0.0268981	2	Reproductive
CLI3WWTP	Citalopram	<0.00329	1	Behavioral
CLI3WWTP	Diphenhydramine	0.0123589	1	Behavioral
CLI3WWTP	Diphenhydramine	0.0123589	1	Developmental
CLI3WWTP	Estrone	<0.000400	1	Behavioral
CLI3WWTP	Estrone	<0.000400	1	Developmental
CLI3WWTP	Estrone	<0.000400	1	Physiological
CLI3WWTP	Estrone	<0.000400	1	Reproductive
CLI3WWTP	HHCB	0.114	1	Behavioral
CLI3WWTP	HHCB	0.114	1	Developmental
CLI3WWTP	HHCB	0.114	1	Growth
CLI3WWTP	HHCB	0.114	1	Mortality
CLI3WWTP	HHCB	0.114	2	Physiological
CLI3WWTP	HHCB	0.114	2	Reproductive
CLI3WWTP	Lidocaine	0.0113766	1	Behavioral
CLI3WWTP	Triclosan	<0.0999	1	Behavioral
CLI3WWTP	Triclosan	<0.0999	1	Developmental
CLI3WWTP	Triclosan	<0.0999	1	Mortality
CLI3WWTP	Triclosan	<0.0999	1	Reproductive
CLI3WWTP	Tris(2-butoxyethyl) phosphate	0.27	1	Behavioral
CLI3WWTP	Tris(2-butoxyethyl) phosphate	0.27	1	Developmental
CLI3WWTP	Tris(2-butoxyethyl) phosphate	0.27	1	Mortality
CLI3WWTP	Venlafaxine	0.0072825	2	Behavioral
CLI3WWTP	Venlafaxine	0.0072825	2	Endocrine
CLI3WWTP	Venlafaxine	0.0072825	2	Histopathology
CLI3WWTP	Venlafaxine	0.0072825	2	Mortality
CLI3WWTP	Venlafaxine	0.0072825	2	Reproductive
CLI4STONY	4-Androstene-3,17-dione	<0.000400	1	Growth
CLI4STONY	4-Androstene-3,17-dione	<0.000400	1	Reproductive
CLI4STONY	beta-Sitosterol	<0.0435	1	Behavioral
CLI4STONY	beta-Sitosterol	<0.0435	1	Circulatory/Blood
CLI4STONY	beta-Sitosterol	<0.0435	1	Developmental
CLI4STONY	beta-Sitosterol	<0.0435	1	Reproductive
CLI4STONY	Bisphenol A	<0.0499	1	Behavioral
CLI4STONY	Bisphenol A	<0.0499	1	Developmental
CLI4STONY	Bisphenol A	<0.0499	1	Gross Pathology
CLI4STONY	Bisphenol A	<0.0499	1	Growth
CLI4STONY	Bisphenol A	<0.0499	1	Mortality
CLI4STONY	Bisphenol A	<0.0499	1	Reproductive
CLI4STONY	Carbamazepine	<0.00209	1	Behavioral
CLI4STONY	Carbamazepine	<0.00209	1	Circulatory/Blood
CLI4STONY	Carbamazepine	<0.00209	1	Developmental
CLI4STONY	Carbamazepine	<0.00209	1	Growth
CLI4STONY	Carbamazepine	<0.00209	1	Histopathology
CLI4STONY	Carbamazepine	<0.00209	1	Mortality
CLI4STONY	Carbamazepine	<0.00209	1	Neurological
CLI4STONY	Carbamazepine	<0.00209	1	Physiological
CLI4STONY	Carbamazepine	<0.00209	1	Reproductive
CLI4STONY	Citalopram	<0.00329	1	Behavioral
CLI4STONY	Diphenhydramine	<0.00289	1	Behavioral
CLI4STONY	Diphenhydramine	<0.00289	1	Developmental
CLI4STONY	Estrone	0.00084911	2	Behavioral
CLI4STONY	Estrone	0.00084911	2	Developmental
CLI4STONY	Estrone	0.00084911	2	Physiological
CLI4STONY	Estrone	0.00084911	2	Reproductive
CLI4STONY	HHCB	<0.0196	1	Behavioral
CLI4STONY	HHCB	<0.0196	1	Developmental
CLI4STONY	HHCB	<0.0196	1	Growth
CLI4STONY	HHCB	<0.0196	1	Mortality
CLI4STONY	HHCB	<0.0196	1	Physiological
CLI4STONY	HHCB	<0.0196	1	Reproductive
CLI4STONY	Lidocaine	<0.00760	1	Behavioral
CLI4STONY	Triclosan	<0.0999	1	Behavioral
CLI4STONY	Triclosan	<0.0999	1	Developmental
CLI4STONY	Triclosan	<0.0999	1	Mortality
CLI4STONY	Triclosan	<0.0999	1	Reproductive
CLI4STONY	Tris(2-butoxyethyl) phosphate	<0.0100	1	Behavioral
CLI4STONY	Tris(2-butoxyethyl) phosphate	<0.0100	1	Developmental
CLI4STONY	Tris(2-butoxyethyl) phosphate	<0.0100	1	Mortality
CLI4STONY	Venlafaxine	<0.00224	1	Behavioral
CLI4STONY	Venlafaxine	<0.00224	1	Endocrine
CLI4STONY	Venlafaxine	<0.00224	1	Histopathology
CLI4STONY	Venlafaxine	<0.00224	1	Mortality
CLI4STONY	Venlafaxine	<0.00224	1	Reproductive
CLI5CASS	4-Androstene-3,17-dione	<0.000400	1	Growth
CLI5CASS	4-Androstene-3,17-dione	<0.000400	1	Reproductive
CLI5CASS	beta-Sitosterol	<0.0435	1	Behavioral
CLI5CASS	beta-Sitosterol	<0.0435	1	Circulatory/Blood
CLI5CASS	beta-Sitosterol	<0.0435	1	Developmental
CLI5CASS	beta-Sitosterol	<0.0435	1	Reproductive
CLI5CASS	Bisphenol A	<0.0499	1	Behavioral
CLI5CASS	Bisphenol A	<0.0499	1	Developmental
CLI5CASS	Bisphenol A	<0.0499	1	Gross Pathology
CLI5CASS	Bisphenol A	<0.0499	1	Growth
CLI5CASS	Bisphenol A	<0.0499	1	Mortality
CLI5CASS	Bisphenol A	<0.0499	1	Reproductive
CLI5CASS	Carbamazepine	<0.00209	1	Behavioral
CLI5CASS	Carbamazepine	<0.00209	1	Circulatory/Blood
CLI5CASS	Carbamazepine	<0.00209	1	Developmental
CLI5CASS	Carbamazepine	<0.00209	1	Growth
CLI5CASS	Carbamazepine	<0.00209	1	Histopathology
CLI5CASS	Carbamazepine	<0.00209	1	Mortality
CLI5CASS	Carbamazepine	<0.00209	1	Neurological
CLI5CASS	Carbamazepine	<0.00209	1	Physiological
CLI5CASS	Carbamazepine	<0.00209	1	Reproductive
CLI5CASS	Citalopram	<0.00329	1	Behavioral
CLI5CASS	Diphenhydramine	<0.00289	1	Behavioral
CLI5CASS	Diphenhydramine	<0.00289	1	Developmental
CLI5CASS	Estrone	<0.000400	1	Behavioral
CLI5CASS	Estrone	<0.000400	1	Developmental
CLI5CASS	Estrone	<0.000400	1	Physiological
CLI5CASS	Estrone	<0.000400	1	Reproductive
CLI5CASS	HHCB	<0.0196	1	Behavioral
CLI5CASS	HHCB	<0.0196	1	Developmental
CLI5CASS	HHCB	<0.0196	1	Growth
CLI5CASS	HHCB	<0.0196	1	Mortality
CLI5CASS	HHCB	<0.0196	1	Physiological
CLI5CASS	HHCB	<0.0196	1	Reproductive
CLI5CASS	Lidocaine	0.0188717	1	Behavioral
CLI5CASS	Triclosan	<0.0999	1	Behavioral
CLI5CASS	Triclosan	<0.0999	1	Developmental
CLI5CASS	Triclosan	<0.0999	1	Mortality
CLI5CASS	Triclosan	<0.0999	1	Reproductive
CLI5CASS	Tris(2-butoxyethyl) phosphate	0.26	1	Behavioral
CLI5CASS	Tris(2-butoxyethyl) phosphate	0.26	1	Developmental
CLI5CASS	Tris(2-butoxyethyl) phosphate	0.26	1	Mortality
CLI5CASS	Venlafaxine	<0.00224	1	Behavioral
CLI5CASS	Venlafaxine	<0.00224	1	Endocrine
CLI5CASS	Venlafaxine	<0.00224	1	Histopathology
CLI5CASS	Venlafaxine	<0.00224	1	Mortality
CLI5CASS	Venlafaxine	<0.00224	1	Reproductive
CloquetDW	4-Androstene-3,17-dione	<0.000400	1	Growth
CloquetDW	4-Androstene-3,17-dione	<0.000400	1	Reproductive
CloquetDW	beta-Sitosterol	<0.0490	1	Behavioral
CloquetDW	beta-Sitosterol	<0.0490	1	Circulatory/Blood
CloquetDW	beta-Sitosterol	<0.0490	1	Developmental
CloquetDW	beta-Sitosterol	<0.0490	1	Reproductive
CloquetDW	Bisphenol A	<0.0499	1	Behavioral
CloquetDW	Bisphenol A	<0.0499	1	Developmental
CloquetDW	Bisphenol A	<0.0499	1	Gross Pathology
CloquetDW	Bisphenol A	<0.0499	1	Growth
CloquetDW	Bisphenol A	<0.0499	1	Mortality
CloquetDW	Bisphenol A	<0.0499	1	Reproductive
CloquetDW	Carbamazepine	<0.0800	1	Behavioral
CloquetDW	Carbamazepine	<0.0800	1	Circulatory/Blood
CloquetDW	Carbamazepine	<0.0800	1	Developmental
CloquetDW	Carbamazepine	<0.0800	1	Growth
CloquetDW	Carbamazepine	<0.0800	1	Histopathology
CloquetDW	Carbamazepine	<0.0800	1	Mortality
CloquetDW	Carbamazepine	<0.0800	1	Neurological
CloquetDW	Carbamazepine	<0.0800	1	Physiological
CloquetDW	Carbamazepine	<0.0800	1	Reproductive
CloquetDW	Citalopram	<0.0399	1	Behavioral
CloquetDW	Diphenhydramine	<0.0399	1	Behavioral
CloquetDW	Diphenhydramine	<0.0399	1	Developmental
CloquetDW	Estrone	<0.000400	1	Behavioral
CloquetDW	Estrone	<0.000400	1	Developmental
CloquetDW	Estrone	<0.000400	1	Physiological
CloquetDW	Estrone	<0.000400	1	Reproductive
CloquetDW	HHCB	<0.0197	1	Behavioral
CloquetDW	HHCB	<0.0197	1	Developmental
CloquetDW	HHCB	<0.0197	1	Growth
CloquetDW	HHCB	<0.0197	1	Mortality
CloquetDW	HHCB	<0.0197	1	Physiological
CloquetDW	HHCB	<0.0197	1	Reproductive
CloquetDW	Ibuprofen	<0.320	1	Circulatory/Blood
CloquetDW	Ibuprofen	<0.320	1	Developmental
CloquetDW	Ibuprofen	<0.320	1	Endocrine
CloquetDW	Ibuprofen	<0.320	1	Genotoxicity
CloquetDW	Ibuprofen	<0.320	1	Mortality
CloquetDW	Ibuprofen	<0.320	1	Physiological
CloquetDW	Ibuprofen	<0.320	1	Reproductive
CloquetDW	Lidocaine	<0.0400	1	Behavioral
CloquetDW	Triclosan	<0.0999	1	Behavioral
CloquetDW	Triclosan	<0.0999	1	Developmental
CloquetDW	Triclosan	<0.0999	1	Mortality
CloquetDW	Triclosan	<0.0999	1	Reproductive
CloquetDW	Tris(2-butoxyethyl) phosphate	<0.0100	1	Behavioral
CloquetDW	Tris(2-butoxyethyl) phosphate	<0.0100	1	Developmental
CloquetDW	Tris(2-butoxyethyl) phosphate	<0.0100	1	Mortality
CloquetDW	Venlafaxine	<0.0200	1	Behavioral
CloquetDW	Venlafaxine	<0.0200	1	Endocrine
CloquetDW	Venlafaxine	<0.0200	1	Histopathology
CloquetDW	Venlafaxine	<0.0200	1	Mortality
CloquetDW	Venlafaxine	<0.0200	1	Reproductive
CloquetUP	4-Androstene-3,17-dione	<0.000400	1	Growth
CloquetUP	4-Androstene-3,17-dione	<0.000400	1	Reproductive
CloquetUP	beta-Sitosterol	<0.0490	1	Behavioral
CloquetUP	beta-Sitosterol	<0.0490	1	Circulatory/Blood
CloquetUP	beta-Sitosterol	<0.0490	1	Developmental
CloquetUP	beta-Sitosterol	<0.0490	1	Reproductive
CloquetUP	Bisphenol A	<0.0499	1	Behavioral
CloquetUP	Bisphenol A	<0.0499	1	Developmental
CloquetUP	Bisphenol A	<0.0499	1	Gross Pathology
CloquetUP	Bisphenol A	<0.0499	1	Growth
CloquetUP	Bisphenol A	<0.0499	1	Mortality
CloquetUP	Bisphenol A	<0.0499	1	Reproductive
CloquetUP	Carbamazepine	<0.0800	1	Behavioral
CloquetUP	Carbamazepine	<0.0800	1	Circulatory/Blood
CloquetUP	Carbamazepine	<0.0800	1	Developmental
CloquetUP	Carbamazepine	<0.0800	1	Growth
CloquetUP	Carbamazepine	<0.0800	1	Histopathology
CloquetUP	Carbamazepine	<0.0800	1	Mortality
CloquetUP	Carbamazepine	<0.0800	1	Neurological
CloquetUP	Carbamazepine	<0.0800	1	Physiological
CloquetUP	Carbamazepine	<0.0800	1	Reproductive
CloquetUP	Citalopram	<0.0399	1	Behavioral
CloquetUP	Diphenhydramine	<0.0399	1	Behavioral
CloquetUP	Diphenhydramine	<0.0399	1	Developmental
CloquetUP	Estrone	<0.000400	1	Behavioral
CloquetUP	Estrone	<0.000400	1	Developmental
CloquetUP	Estrone	<0.000400	1	Physiological
CloquetUP	Estrone	<0.000400	1	Reproductive
CloquetUP	HHCB	<0.0197	1	Behavioral
CloquetUP	HHCB	<0.0197	1	Developmental
CloquetUP	HHCB	<0.0197	1	Growth
CloquetUP	HHCB	<0.0197	1	Mortality
CloquetUP	HHCB	<0.0197	1	Physiological
CloquetUP	HHCB	<0.0197	1	Reproductive
CloquetUP	Ibuprofen	<0.320	1	Circulatory/Blood
CloquetUP	Ibuprofen	<0.320	1	Developmental
CloquetUP	Ibuprofen	<0.320	1	Endocrine
CloquetUP	Ibuprofen	<0.320	1	Genotoxicity
CloquetUP	Ibuprofen	<0.320	1	Mortality
CloquetUP	Ibuprofen	<0.320	1	Physiological
CloquetUP	Ibuprofen	<0.320	1	Reproductive
CloquetUP	Lidocaine	<0.0400	1	Behavioral
CloquetUP	Triclosan	<0.0999	1	Behavioral
CloquetUP	Triclosan	<0.0999	1	Developmental
CloquetUP	Triclosan	<0.0999	1	Mortality
CloquetUP	Triclosan	<0.0999	1	Reproductive
CloquetUP	Tris(2-butoxyethyl) phosphate	<0.0100	1	Behavioral
CloquetUP	Tris(2-butoxyethyl) phosphate	<0.0100	1	Developmental
CloquetUP	Tris(2-butoxyethyl) phosphate	<0.0100	1	Mortality
CloquetUP	Venlafaxine	<0.0200	1	Behavioral
CloquetUP	Venlafaxine	<0.0200	1	Endocrine
CloquetUP	Venlafaxine	<0.0200	1	Histopathology
CloquetUP	Venlafaxine	<0.0200	1	Mortality
CloquetUP	Venlafaxine	<0.0200	1	Reproductive
CloughId	4-Androstene-3,17-dione	<0.000400	1	Growth
CloughId	4-Androstene-3,17-dione	<0.000400	1	Reproductive
CloughId	beta-Sitosterol	<0.0489	1	Behavioral
CloughId	beta-Sitosterol	<0.0489	1	Circulatory/Blood
CloughId	beta-Sitosterol	<0.0489	1	Developmental
CloughId	beta-Sitosterol	<0.0489	1	Reproductive
CloughId	Bisphenol A	<0.0499	1	Behavioral
CloughId	Bisphenol A	<0.0499	1	Developmental
CloughId	Bisphenol A	<0.0499	1	Gross Pathology
CloughId	Bisphenol A	<0.0499	1	Growth
CloughId	Bisphenol A	<0.0499	1	Mortality
CloughId	Bisphenol A	<0.0499	1	Reproductive
CloughId	Carbamazepine	<0.0800	1	Behavioral
CloughId	Carbamazepine	<0.0800	1	Circulatory/Blood
CloughId	Carbamazepine	<0.0800	1	Developmental
CloughId	Carbamazepine	<0.0800	1	Growth
CloughId	Carbamazepine	<0.0800	1	Histopathology
CloughId	Carbamazepine	<0.0800	1	Mortality
CloughId	Carbamazepine	<0.0800	1	Neurological
CloughId	Carbamazepine	<0.0800	1	Physiological
CloughId	Carbamazepine	<0.0800	1	Reproductive
CloughId	Citalopram	<0.0399	1	Behavioral
CloughId	Diphenhydramine	<0.0399	1	Behavioral
CloughId	Diphenhydramine	<0.0399	1	Developmental
CloughId	Estrone	<0.000400	1	Behavioral
CloughId	Estrone	<0.000400	1	Developmental
CloughId	Estrone	<0.000400	1	Physiological
CloughId	Estrone	<0.000400	1	Reproductive
CloughId	HHCB	<0.0197	1	Behavioral
CloughId	HHCB	<0.0197	1	Developmental
CloughId	HHCB	<0.0197	1	Growth
CloughId	HHCB	<0.0197	1	Mortality
CloughId	HHCB	<0.0197	1	Physiological
CloughId	HHCB	<0.0197	1	Reproductive
CloughId	Ibuprofen	<0.320	1	Circulatory/Blood
CloughId	Ibuprofen	<0.320	1	Developmental
CloughId	Ibuprofen	<0.320	1	Endocrine
CloughId	Ibuprofen	<0.320	1	Genotoxicity
CloughId	Ibuprofen	<0.320	1	Mortality
CloughId	Ibuprofen	<0.320	1	Physiological
CloughId	Ibuprofen	<0.320	1	Reproductive
CloughId	Lidocaine	<0.0400	1	Behavioral
CloughId	Triclosan	<0.0999	1	Behavioral
CloughId	Triclosan	<0.0999	1	Developmental
CloughId	Triclosan	<0.0999	1	Mortality
CloughId	Triclosan	<0.0999	1	Reproductive
CloughId	Tris(2-butoxyethyl) phosphate	<0.0100	1	Behavioral
CloughId	Tris(2-butoxyethyl) phosphate	<0.0100	1	Developmental
CloughId	Tris(2-butoxyethyl) phosphate	<0.0100	1	Mortality
CloughId	Venlafaxine	<0.0200	1	Behavioral
CloughId	Venlafaxine	<0.0200	1	Endocrine
CloughId	Venlafaxine	<0.0200	1	Histopathology
CloughId	Venlafaxine	<0.0200	1	Mortality
CloughId	Venlafaxine	<0.0200	1	Reproductive
COL1	4-Androstene-3,17-dione	<0.000399	1	Growth
COL1	4-Androstene-3,17-dione	<0.000399	1	Reproductive
COL1	beta-Sitosterol	0.0239	2	Behavioral
COL1	beta-Sitosterol	0.0239	1	Circulatory/Blood
COL1	beta-Sitosterol	0.0239	1	Developmental
COL1	beta-Sitosterol	0.0239	2	Reproductive
COL1	Bisphenol A	<0.0499	1	Behavioral
COL1	Bisphenol A	<0.0499	1	Developmental
COL1	Bisphenol A	<0.0499	1	Gross Pathology
COL1	Bisphenol A	<0.0499	1	Growth
COL1	Bisphenol A	<0.0499	1	Mortality
COL1	Bisphenol A	<0.0499	1	Reproductive
COL1	Carbamazepine	<0.0800	1	Behavioral
COL1	Carbamazepine	<0.0800	1	Circulatory/Blood
COL1	Carbamazepine	<0.0800	1	Developmental
COL1	Carbamazepine	<0.0800	1	Growth
COL1	Carbamazepine	<0.0800	1	Histopathology
COL1	Carbamazepine	<0.0800	1	Mortality
COL1	Carbamazepine	<0.0800	1	Neurological
COL1	Carbamazepine	<0.0800	1	Physiological
COL1	Carbamazepine	<0.0800	1	Reproductive
COL1	Citalopram	<0.0399	1	Behavioral
COL1	Diphenhydramine	<0.0399	1	Behavioral
COL1	Diphenhydramine	<0.0399	1	Developmental
COL1	Estrone	<0.000399	1	Behavioral
COL1	Estrone	<0.000399	1	Developmental
COL1	Estrone	<0.000399	1	Physiological
COL1	Estrone	<0.000399	1	Reproductive
COL1	HHCB	<0.0197	1	Behavioral
COL1	HHCB	<0.0197	1	Developmental
COL1	HHCB	<0.0197	1	Growth
COL1	HHCB	<0.0197	1	Mortality
COL1	HHCB	<0.0197	1	Physiological
COL1	HHCB	<0.0197	1	Reproductive
COL1	Ibuprofen	<0.320	1	Circulatory/Blood
COL1	Ibuprofen	<0.320	1	Developmental
COL1	Ibuprofen	<0.320	1	Endocrine
COL1	Ibuprofen	<0.320	1	Genotoxicity
COL1	Ibuprofen	<0.320	1	Mortality
COL1	Ibuprofen	<0.320	1	Physiological
COL1	Ibuprofen	<0.320	1	Reproductive
COL1	Lidocaine	<0.0400	1	Behavioral
COL1	Triclosan	<0.0999	1	Behavioral
COL1	Triclosan	<0.0999	1	Developmental
COL1	Triclosan	<0.0999	1	Mortality
COL1	Triclosan	<0.0999	1	Reproductive
COL1	Tris(2-butoxyethyl) phosphate	<0.0100	1	Behavioral
COL1	Tris(2-butoxyethyl) phosphate	<0.0100	1	Developmental
COL1	Tris(2-butoxyethyl) phosphate	<0.0100	1	Mortality
COL1	Venlafaxine	<0.0200	1	Behavioral
COL1	Venlafaxine	<0.0200	1	Endocrine
COL1	Venlafaxine	<0.0200	1	Histopathology
COL1	Venlafaxine	<0.0200	1	Mortality
COL1	Venlafaxine	<0.0200	1	Reproductive
COL2	4-Androstene-3,17-dione	<0.000399	1	Growth
COL2	4-Androstene-3,17-dione	<0.000399	1	Reproductive
COL2	beta-Sitosterol	0.0356	2	Behavioral
COL2	beta-Sitosterol	0.0356	2	Circulatory/Blood
COL2	beta-Sitosterol	0.0356	1	Developmental
COL2	beta-Sitosterol	0.0356	2	Reproductive
COL2	Bisphenol A	<0.0499	1	Behavioral
COL2	Bisphenol A	<0.0499	1	Developmental
COL2	Bisphenol A	<0.0499	1	Gross Pathology
COL2	Bisphenol A	<0.0499	1	Growth
COL2	Bisphenol A	<0.0499	1	Mortality
COL2	Bisphenol A	<0.0499	1	Reproductive
COL2	Carbamazepine	<0.0800	1	Behavioral
COL2	Carbamazepine	<0.0800	1	Circulatory/Blood
COL2	Carbamazepine	<0.0800	1	Developmental
COL2	Carbamazepine	<0.0800	1	Growth
COL2	Carbamazepine	<0.0800	1	Histopathology
COL2	Carbamazepine	<0.0800	1	Mortality
COL2	Carbamazepine	<0.0800	1	Neurological
COL2	Carbamazepine	<0.0800	1	Physiological
COL2	Carbamazepine	<0.0800	1	Reproductive
COL2	Citalopram	<0.0399	1	Behavioral
COL2	Diphenhydramine	<0.0399	1	Behavioral
COL2	Diphenhydramine	<0.0399	1	Developmental
COL2	Estrone	0.000909138	2	Behavioral
COL2	Estrone	0.000909138	2	Developmental
COL2	Estrone	0.000909138	2	Physiological
COL2	Estrone	0.000909138	2	Reproductive
COL2	HHCB	<0.0197	1	Behavioral
COL2	HHCB	<0.0197	1	Developmental
COL2	HHCB	<0.0197	1	Growth
COL2	HHCB	<0.0197	1	Mortality
COL2	HHCB	<0.0197	1	Physiological
COL2	HHCB	<0.0197	1	Reproductive
COL2	Ibuprofen	<0.320	1	Circulatory/Blood
COL2	Ibuprofen	<0.320	1	Developmental
COL2	Ibuprofen	<0.320	1	Endocrine
COL2	Ibuprofen	<0.320	1	Genotoxicity
COL2	Ibuprofen	<0.320	1	Mortality
COL2	Ibuprofen	<0.320	1	Physiological
COL2	Ibuprofen	<0.320	1	Reproductive
COL2	Lidocaine	<0.0400	1	Behavioral
COL2	Triclosan	<0.0999	1	Behavioral
COL2	Triclosan	<0.0999	1	Developmental
COL2	Triclosan	<0.0999	1	Mortality
COL2	Triclosan	<0.0999	1	Reproductive
COL2	Tris(2-butoxyethyl) phosphate	<0.0100	1	Behavioral
COL2	Tris(2-butoxyethyl) phosphate	<0.0100	1	Developmental
COL2	Tris(2-butoxyethyl) phosphate	<0.0100	1	Mortality
COL2	Venlafaxine	<0.0200	1	Behavioral
COL2	Venlafaxine	<0.0200	1	Endocrine
COL2	Venlafaxine	<0.0200	1	Histopathology
COL2	Venlafaxine	<0.0200	1	Mortality
COL2	Venlafaxine	<0.0200	1	Reproductive
CUY1ROCK	4-Androstene-3,17-dione	<0.000399	1	Growth
CUY1ROCK	4-Androstene-3,17-dione	<0.000399	1	Reproductive
CUY1ROCK	beta-Sitosterol	0.0622	2	Behavioral
CUY1ROCK	beta-Sitosterol	0.0622	2	Circulatory/Blood
CUY1ROCK	beta-Sitosterol	0.0622	1	Developmental
CUY1ROCK	beta-Sitosterol	0.0622	2	Reproductive
CUY1ROCK	Bisphenol A	<0.0499	1	Behavioral
CUY1ROCK	Bisphenol A	<0.0499	1	Developmental
CUY1ROCK	Bisphenol A	<0.0499	1	Gross Pathology
CUY1ROCK	Bisphenol A	<0.0499	1	Growth
CUY1ROCK	Bisphenol A	<0.0499	1	Mortality
CUY1ROCK	Bisphenol A	<0.0499	1	Reproductive
CUY1ROCK	Carbamazepine	0.0321951	2	Behavioral
CUY1ROCK	Carbamazepine	0.0321951	2	Circulatory/Blood
CUY1ROCK	Carbamazepine	0.0321951	2	Developmental
CUY1ROCK	Carbamazepine	0.0321951	1	Growth
CUY1ROCK	Carbamazepine	0.0321951	2	Histopathology
CUY1ROCK	Carbamazepine	0.0321951	1	Mortality
CUY1ROCK	Carbamazepine	0.0321951	2	Neurological
CUY1ROCK	Carbamazepine	0.0321951	2	Physiological
CUY1ROCK	Carbamazepine	0.0321951	2	Reproductive
CUY1ROCK	Citalopram	0.004105	2	Behavioral
CUY1ROCK	Diphenhydramine	0.0039984	1	Behavioral
CUY1ROCK	Diphenhydramine	0.0039984	1	Developmental
CUY1ROCK	Estrone	0.000799097	2	Behavioral
CUY1ROCK	Estrone	0.000799097	2	Developmental
CUY1ROCK	Estrone	0.000799097	2	Physiological
CUY1ROCK	Estrone	0.000799097	2	Reproductive
CUY1ROCK	HHCB	0.143339	1	Behavioral
CUY1ROCK	HHCB	0.143339	1	Developmental
CUY1ROCK	HHCB	0.143339	1	Growth
CUY1ROCK	HHCB	0.143339	1	Mortality
CUY1ROCK	HHCB	0.143339	2	Physiological
CUY1ROCK	HHCB	0.143339	2	Reproductive
CUY1ROCK	Lidocaine	0.0318504	1	Behavioral
CUY1ROCK	Triclosan	0.152802	2	Behavioral
CUY1ROCK	Triclosan	0.152802	2	Developmental
CUY1ROCK	Triclosan	0.152802	2	Mortality
CUY1ROCK	Triclosan	0.152802	2	Reproductive
CUY1ROCK	Tris(2-butoxyethyl) phosphate	0.764	1	Behavioral
CUY1ROCK	Tris(2-butoxyethyl) phosphate	0.764	2	Developmental
CUY1ROCK	Tris(2-butoxyethyl) phosphate	0.764	1	Mortality
CUY1ROCK	Venlafaxine	0.0332662	2	Behavioral
CUY1ROCK	Venlafaxine	0.0332662	3	Endocrine
CUY1ROCK	Venlafaxine	0.0332662	2	Histopathology
CUY1ROCK	Venlafaxine	0.0332662	2	Mortality
CUY1ROCK	Venlafaxine	0.0332662	2	Reproductive
CUY2BOLANZ	4-Androstene-3,17-dione	<0.000399	1	Growth
CUY2BOLANZ	4-Androstene-3,17-dione	<0.000399	1	Reproductive
CUY2BOLANZ	beta-Sitosterol	0.0454	2	Behavioral
CUY2BOLANZ	beta-Sitosterol	0.0454	2	Circulatory/Blood
CUY2BOLANZ	beta-Sitosterol	0.0454	1	Developmental
CUY2BOLANZ	beta-Sitosterol	0.0454	2	Reproductive
CUY2BOLANZ	Bisphenol A	<0.0499	1	Behavioral
CUY2BOLANZ	Bisphenol A	<0.0499	1	Developmental
CUY2BOLANZ	Bisphenol A	<0.0499	1	Gross Pathology
CUY2BOLANZ	Bisphenol A	<0.0499	1	Growth
CUY2BOLANZ	Bisphenol A	<0.0499	1	Mortality
CUY2BOLANZ	Bisphenol A	<0.0499	1	Reproductive
CUY2BOLANZ	Carbamazepine	0.0663	2	Behavioral
CUY2BOLANZ	Carbamazepine	0.0663	2	Circulatory/Blood
CUY2BOLANZ	Carbamazepine	0.0663	2	Developmental
CUY2BOLANZ	Carbamazepine	0.0663	1	Growth
CUY2BOLANZ	Carbamazepine	0.0663	2	Histopathology
CUY2BOLANZ	Carbamazepine	0.0663	1	Mortality
CUY2BOLANZ	Carbamazepine	0.0663	2	Neurological
CUY2BOLANZ	Carbamazepine	0.0663	2	Physiological
CUY2BOLANZ	Carbamazepine	0.0663	2	Reproductive
CUY2BOLANZ	Citalopram	0.0126306	2	Behavioral
CUY2BOLANZ	Diphenhydramine	0.0534299	2	Behavioral
CUY2BOLANZ	Diphenhydramine	0.0534299	1	Developmental
CUY2BOLANZ	Estrone	0.000888995	2	Behavioral
CUY2BOLANZ	Estrone	0.000888995	2	Developmental
CUY2BOLANZ	Estrone	0.000888995	2	Physiological
CUY2BOLANZ	Estrone	0.000888995	2	Reproductive
CUY2BOLANZ	HHCB	0.198318	1	Behavioral
CUY2BOLANZ	HHCB	0.198318	1	Developmental
CUY2BOLANZ	HHCB	0.198318	1	Growth
CUY2BOLANZ	HHCB	0.198318	1	Mortality
CUY2BOLANZ	HHCB	0.198318	2	Physiological
CUY2BOLANZ	HHCB	0.198318	2	Reproductive
CUY2BOLANZ	Lidocaine	0.0591	1	Behavioral
CUY2BOLANZ	Triclosan	0.109874	2	Behavioral
CUY2BOLANZ	Triclosan	0.109874	2	Developmental
CUY2BOLANZ	Triclosan	0.109874	2	Mortality
CUY2BOLANZ	Triclosan	0.109874	2	Reproductive
CUY2BOLANZ	Tris(2-butoxyethyl) phosphate	1.03	1	Behavioral
CUY2BOLANZ	Tris(2-butoxyethyl) phosphate	1.03	2	Developmental
CUY2BOLANZ	Tris(2-butoxyethyl) phosphate	1.03	2	Mortality
CUY2BOLANZ	Venlafaxine	0.0507043	2	Behavioral
CUY2BOLANZ	Venlafaxine	0.0507043	3	Endocrine
CUY2BOLANZ	Venlafaxine	0.0507043	2	Histopathology
CUY2BOLANZ	Venlafaxine	0.0507043	2	Mortality
CUY2BOLANZ	Venlafaxine	0.0507043	2	Reproductive
CUY3WWTP	4-Androstene-3,17-dione	0.00189289	1	Growth
CUY3WWTP	4-Androstene-3,17-dione	0.00189289	2	Reproductive
[truncated: 12,162 more rows]

## Sheet: Tbl5.BioResponse
Table S5. Select summary statistics of biological endpoints measured in fathead minnows exposed to river water in streamside exposure units. Condition factor was calculated as [(body weight/standard length^3)*100]. Fecundity represents the cumulative mean number of eggs per female per day. Secondary sex characteristics represents the sum of scores for dorsal pad thickness, tubercle presence, and …
Exposure location and year	Field name	Sex	11-ketotestosterone, pg/mL			Condition factor			Estradiol, pg/mL			Fecundity				Glucose, mg/dL		Vitellogenin, ug/mL			Secondary sex characteristics
			N	Mean	Standard deviation	N	Mean	Standard deviation	N	Mean	Standard deviation	N	Mean	Standard deviation	N	Mean	Standard deviation	N	Mean	Standard deviation	N	Mean	Standard deviation
Maumee River, Ohio (2016)	Control	F	--	--	--	18	1.19807	0.179925	--	--	--	18	0	0	--	--	--	--	--	--	na	na	na
	Control	M	19	23651.2	17368.5	20	1.16296	0.133606	20	192.232	159.594	na	na	na	20	28.1	8.99649	19	318.228	1028.85	20	4.95	1.31689
	BCR	F	--	--	--	19	1.10806	0.169766	--	--	--	19	12.6842	24.9334	--	--	--	--	--	--	na	na	na
	BCR	M	19	15510	16526.9	20	1.19586	0.177328	20	155.887	185.49	na	na	na	20	30.8	8.16024	18	15.4908	6.70436	20	4.9	1.07115
	MAUDSCSO9	F	--	--	--	18	0.996958	0.213691	--	--	--	18	6.83333	13.4394	--	--	--	--	--	--	na	na	na
	MAUDSCSO9	M	17	28184	14153.5	19	1.18271	0.129645	19	203.13	121.555	na	na	na	19	32.7368	7.08553	16	14.8125	4.47233	19	6.52632	1.46699
	MAUDSPBWWTP	F	--	--	--	16	1.05051	0.232886	--	--	--	16	24.0625	51.8362	--	--	--	--	--	--	na	na	na
	MAUDSPBWWTP	M	18	27093.7	15718.2	20	1.11527	0.129497	19	189.846	133.597	na	na	na	20	29.55	7.86381	20	20.0143	22.0013	20	5.6	1.50088
	MAUDSWWTP	F	--	--	--	18	1.03856	0.159721	--	--	--	18	2.83333	12.0208	--	--	--	--	--	--	na	na	na
	MAUDSWWTP	M	18	24075.7	18178.1	19	1.09386	0.146809	18	220.454	238.978	na	na	na	18	26.9444	9.53922	15	15.374	11.8737	19	5.21053	1.51213
	MAUGR1	F	--	--	--	19	1.12146	0.159321	--	--	--	19	3.36842	10.5262	--	--	--	--	--	--	na	na	na
	MAUGR1	M	16	15191.6	16999.3	17	1.06868	0.201982	17	230.832	463.294	na	na	na	17	25.0588	7.99586	16	16.1812	7.35933	17	5.11765	0.99262
	MAUWAT1	F	--	--	--	19	1.00591	0.233378	--	--	--	19	0.947368	4.12948	--	--	--	--	--	--	na	na	na
	MAUWAT1	M	17	26012.8	15738	18	1.10983	0.124329	17	114.629	78.2772	na	na	na	18	29.5	10.6232	17	13.3818	4.55643	18	5.5	1.29479
	SWC12	F	--	--	--	20	1.21687	0.213393	--	--	--	20	6.4	19.3238	--	--	--	--	--	--	na	na	na
	SWC12	M	18	18303.3	16494.7	19	1.03998	0.189367	19	144.444	168.588	na	na	na	19	31.0526	9.25247	16	21.1725	34.1762	19	5.15789	1.21395
Maumee River, Ohio (2017)	Control	F	--	--	--	16	1.09672	0.12162	--	--	--	16	55.875	106.367	15	24.3333	9.25563	14	465.134	223.655	na	na	na
	Control	M	20	8938.86	15423.8	21	1.15943	0.089901	19	263.134	376.651	na	na	na	20	30.15	6.3683	19	8.81947	25.0466	21	7.19048	1.86062
	BCR	F	3	322.458	60.4548	19	1.18364	0.143543	3	1127.28	1344.21	19	17.6842	43.3295	19	21.4211	10.3081	19	407.833	228.535	na	na	na
	BCR	M	14	7311.68	11253.7	14	1.19818	0.105727	14	170.621	262.521	na	na	na	13	26.2308	10.0179	14	3.27786	2.07022	14	7.28571	1.77281
	MAUDSCSO9	F	2	280.261	28.799	21	1.13943	0.157201	2	824.03	503.869	21	77.1429	118.947	20	17.05	12.6636	21	448.882	197.976	na	na	na
	MAUDSCSO9	M	18	23172.3	20069.5	18	1.15894	0.158668	16	105.88	151.082	na	na	na	16	21.5625	11.3723	18	3.00111	2.071	18	6.38889	2.00408
	MAUDSPBWWTP	F	--	--	--	20	1.07373	0.139277	--	--	--	20	73.25	138.998	19	15.0526	6.25809	18	368.558	223.21	na	na	na
	MAUDSPBWWTP	M	19	13787.1	16087.5	19	1.16177	0.146219	18	135.643	142.032	na	na	na	19	23.8421	7.96006	17	2.05059	1.38058	19	5.94737	2.24781
	MAUDSWWTP	F	--	--	--	13	1.16847	0.153315	--	--	--	13	19.8462	53.0516	12	24.5	11.9202	11	379.131	229.677	na	na	na
	MAUDSWWTP	M	13	16638.3	16415.9	13	1.16165	0.095003	12	250.672	638.896	na	na	na	13	28.9231	9.51719	13	15.9081	36.1407	13	6.07692	2.66025
	MAUGR1	F	--	--	--	21	1.15738	0.133797	--	--	--	21	93	157.815	21	19.6667	11.9052	21	433.732	244.531	na	na	na
	MAUGR1	M	16	19050.2	16923.5	16	1.20324	0.1565	15	246.199	259.413	na	na	na	16	29.375	5.13647	16	36.7612	134.257	16	7.0625	2.26477
	MAUWAT1	F	1	283.94	na	18	1.05061	0.102739	1	467.669	--	18	116.444	220.354	18	22.2778	8.84378	16	387.438	253.311	na	na	na
	MAUWAT1	M	22	11936.3	17258.8	22	1.09533	0.107904	21	195.399	231.44	na	na	na	22	39.7727	23.8046	21	6.68522	7.60046	22	6	2.96005
	SWC12	F	--	--	--	18	1.13331	0.127856	--	--	--	16	63.25	119.32	16	28.6875	20.918	14	398.656	263.599	na	na	na
	SWC12	M	15	19465	15270.2	15	1.2725	0.183578	15	83.9797	94.0344	na	na	na	14	29.5714	10.0821	14	2.95179	3.76117	15	7.2	1.89737
Milwaukee River, Wisconsin (2017)	Control	F	--	--	--	22	1.05923	0.145117	--	--	--	22	46.7273	93.749	20	25.4	7.91667	16	2325.54	1300.6	na	na	na
	Control	M	15	23446.2	24302.1	16	1.16219	0.085041	11	115.187	74.244	na	na	na	16	27.5625	10.25	16	112.533	422.302	16	7.6875	1.53704
	KKL	F	--	--	--	18	1.08311	0.196828	--	--	--	18	93.9444	125.402	17	15.4118	7.84266	10	1003.21	1316.96	na	na	na
	KKL	M	19	17665.8	22314.4	19	1.10053	0.17718	15	235.052	628.33	na	na	na	11	22.7273	7.47116	19	16.7337	62.068	19	6.21053	1.93158
	MEF	F	--	--	--	19	0.988947	0.120688	--	--	--	19	102.421	158.777	18	15.1111	6.83321	18	1964.72	1220.96	na	na	na
	MEF	M	17	28777.9	25658.9	20	1.13975	0.184842	14	86.4007	35.5918	na	na	na	11	17.6364	9.23334	19	7.46421	7.84089	20	6.2	1.96281
	MER	F	--	--	--	17	1.10435	0.187172	--	--	--	17	107.823	158.892	17	15.9412	6.69394	11	2767.46	1079.51	na	na	na
	MER	M	21	17916	22083.2	22	1.09277	0.109483	14	144.471	254.134	na	na	na	21	20.7143	16.2639	22	83.3804	351.666	22	5.36364	2.32062
	MIE	F	--	--	--	19	1.05921	0.151903	--	--	--	19	118.579	119.843	19	19.6316	9.42344	16	2099.6	1199.89	na	na	na
	MIE	M	16	27851.7	29093	19	1.113	0.099412	10	101.443	61.7849	na	na	na	18	29.9444	12.8497	19	7.33579	8.69962	19	7.36842	1.46099
	MIP	F	--	--	--	20	1.0006	0.160654	--	--	--	20	121.5	145.588	18	19.8333	10.799	7	2110.27	1482.03	na	na	na
	MIP	M	17	25981.8	30034.4	17	1.16771	0.183027	15	80.9813	69.9031	na	na	na	10	24.9	9.24301	17	146.488	581.117	17	6.76471	1.98524
	UCR	F	--	--	--	19	1.01268	0.131656	--	--	--	19	135.474	159.025	17	17.9412	12.597	17	2033.49	1308.68	na	na	na
	UCR	M	18	24269.7	30040.3	18	1.22944	0.149391	14	94.5079	32.344	na	na	na	16	26.1875	10.9192	18	3.61556	2.74552	18	6.72222	2.05242
Milwaukee River, Wisconsin (2018)	Control	F	1	383.934	na	19	0.984158	0.113758	1	65.47	--	19	41.2105	65.7855	6	23.6667	8.59457	10	211.004	290.688	19	0	0
	Control	M	12	26073.2	12334	18	1.17178	0.237381	12	134.06	87.7867	na	na	na	9	29.4444	8.73372	17	79.0837	207.676	18	7.38889	1.50055
	KKL	F	8	369.763	99.7937	17	1.10518	0.186511	4	281.505	276.205	15	45.9333	88.0142	17	30.2941	12.4988	12	158.652	284.233	17	0	0
	KKL	M	14	3076.42	3163.25	17	1.02312	0.154211	15	91.4713	123.013	na	na	na	16	32.5	7.9666	17	38.771	152.358	17	5.94118	1.39062
	MEF	F	4	385.042	49.3736	18	0.997611	0.079846	--	--	--	18	116.278	129.8	16	19.125	9.48596	8	158.778	290.845	18	0	0
	MEF	M	17	6776.72	9418.42	20	1.04735	0.134923	15	187.418	124.152	na	na	na	20	27.45	7.56359	17	225.185	308.229	20	6.15	1.87153
	MER	F	8	472.359	297.584	17	1.01812	0.14559	9	195.606	187.685	17	31.2353	65.4757	17	31.7059	15.6595	13	247.681	314.991	17	0	0
	MER	M	14	8086.13	13327.5	16	1.09694	0.195315	15	52.564	21.5481	na	na	na	16	22.6875	9.48486	15	1.54533	0.498911	16	6.125	1.85742
	MIE	F	8	1151.4	2240.33	20	1.0452	0.128382	6	1502.77	1278.25	20	45.55	85.3473	14	22.6429	7.8113	15	380.342	316.557	20	0	0
	MIE	M	16	21285	16678.1	19	1.10058	0.126497	16	96.4975	51.1103	na	na	na	16	30.3125	6.70043	19	1.72835	0.658182	19	6.47368	1.71167
	MIP	F	6	343.397	73.9785	20	1.00275	0.17599	7	1868.67	2852.99	20	20.9	40.8578	16	30.1875	12.9162	15	173.644	285.332	20	0	0
	MIP	M	18	12611.9	10776.7	19	1.04395	0.119609	18	39.765	16.6445	na	na	na	14	30.3571	7.54073	19	1.39921	0.703081	19	5.52632	1.80642
	UCR	F	7	629.86	655.664	20	0.98065	0.143152	4	752.851	481.376	20	60.4	90.4721	14	21.7143	7.44651	11	288.629	326.867	20	0	0
	UCR	M	18	6205.64	10569.5	20	1.05225	0.142279	16	83.0903	59.4505	na	na	na	18	23.1667	9.21157	20	222.949	306.508	20	5.4	1.3917
Grand River, Michigan (2019)	Control	F	16	729.357	1032.83	19	0.942432	0.126256	9	111.03	105.928	19	133	184.322	19	38.4216	16.5494	11	450.999	155.742	na	na	na
	Control	M	18	15501.5	15853.6	19	1.13912	0.109601	11	88.1055	84.014	na	na	na	19	47.7895	9.9921	11	498.829	147.08	19	7.73684	1.82093
	GRD1	F	16	3002.91	8254.12	19	1.1069	0.140242	11	86.151	58.6752	19	120.947	149.488	19	30.6326	14.463	16	178.145	129.63	na	na	na
	GRD1	M	17	18105.3	18059.1	17	1.19902	0.140709	10	86.0424	43.955	na	na	na	17	32.7065	11.8661	15	29.3759	13.8009	17	6.11765	2.02739
	GRD2	F	15	529.567	160.047	19	1.01428	0.13575	8	80.5719	42.992	19	218.684	136.804	19	49.3695	85.9859	13	498.72	132.972	na	na	na
	GRD2	M	18	19987.8	17725	18	1.20375	0.10134	7	93.2048	46.539	na	na	na	18	43.2778	10.6539	9	502.717	179.371	18	7.5	1.29479
	GRD3	F	20	445.559	178.391	21	1.07273	0.125095	10	75.3111	49.6848	19	53.7895	124.224	21	32.5724	13.5975	19	290.465	185.2	na	na	na
	GRD3	M	17	14654.7	19012.5	17	1.1771	0.102045	10	83.0033	51.7662	na	na	na	17	34.1194	17.5601	15	36.251	18.1351	17	7	1.9685
	GRD5	F	18	613.843	730.129	20	1.05578	0.147144	8	61.9285	44.0076	19	131.947	194.305	20	29.5005	9.09138	14	305.668	202.377	na	na	na
	GRD5	M	17	17477.9	14781.5	17	1.24343	0.092078	11	102.82	75.8901	na	na	na	17	30.9435	18.146	17	190.824	216.485	17	7	1.80278
	GRD6	F	19	460.546	274.943	20	1.08406	0.104296	7	113.594	76.0127	19	112.316	158.903	20	34.1	8.32182	15	379.638	139.626	na	na	na
	GRD6	M	18	11593.3	19690.9	18	1.16474	0.13747	10	77.2976	35.8635	na	na	na	18	41.0561	14.9236	10	394.473	129.852	18	6.5	1.75734
	GRD7	F	20	381.949	104.476	20	1.08458	0.1503	12	77.2076	52.8764	19	128.316	196.902	20	33.65	10.2355	19	397.236	162.665	na	na	na
	GRD7	M	18	15641.4	16238.7	18	1.24008	0.163394	7	123.736	148.224	na	na	na	18	41.4444	7.86072	16	388.746	171.871	18	6.72222	1.77584
	GRD8	F	14	456.538	161.515	19	1.02515	0.146612	14	103.581	48.2652	na	--	--	18	39.9444	8.03282	11	428.331	127.115	na	na	na
	GRD8	M	18	10467.8	10070.5	18	1.11141	0.14707	6	104.053	64.2325	na	na	na	18	47.6111	11.6928	8	517.141	102.406	18	7	1.81497
Twin Rivers, Wisconsin (2019)	Control	F	10	2488.34	5171.7	17	1.07	0.009	12	673.602	564.682	17	32.3529	120.884	17	20.0023	12.8219	8	406.959	103.885	na	na	na
	Control	M	18	14536.1	20841.7	19	1.08	0.12	19	175.049	110.896	na	na	na	19	28.4221	13.779	13	396.538	163.202	19	7.73684	1.19453
	ETR1	F	13	706.37	138.488	19	1.05	0.01	17	659.949	615.119	19	48.3684	94.47	18	15.2261	13.1753	13	466.818	116.551	na	na	na
	ETR1	M	16	10160	12505.7	20	1.1	0.01	19	179.126	66.6255	na	na	na	20	27.601	10.6467	12	211.608	160.666	20	6.75	1.51744
	ETR3	F	12	780.586	218.89	20	1.03	1.42	14	769.811	1036.24	20	23.55	43.1259	20	17.5035	13.8764	13	362.162	165.878	na	na	na
	ETR3	M	18	7959.62	13070.6	19	1.17	0.016	19	257.504	533.039	na	na	na	19	26.0542	13.2022	17	229.869	222.254	19	6.36842	1.94966
	ETR4	F	13	2398.06	4429.36	20	1.06	0.01	15	385.274	270.822	20	64.6	105.389	20	14.754	12.5182	10	400.026	86.2588	na	na	na
	ETR4	M	17	4566.02	11404.5	20	1.08	0.012	19	223.394	226.484	na	na	na	20	22.902	12.4562	15	173.855	204.961	20	5.85	1.56525
	WTR1	F	6	503.726	55.0939	19	0.977219	0.019	15	622.492	751.439	19	49.4737	81.8456	17	19.0612	11.8833	9	318.719	251.519	na	na	na
	WTR1	M	19	16332.7	15031.9	20	1.11	0.01	20	137.158	67.8777	na	na	na	19	19.7395	13.8358	20	29.035	15.1507	20	6.75	1.74341
	WTR2	F	10	3026.41	7685.44	20	1.02397	0.016	19	658.768	787.122	20	48.5	94.3758	20	8.1065	11.3687	10	270.848	105.946	na	na	na
	WTR2	M	17	19017.6	15677.8	18	1.15	0.013	17	192.343	120.834	na	na	na	18	19.5583	13.6565	16	33.9898	23.1108	18	6.77778	2.0738
	WTR3	F	12	703.688	434.538	20	0.98	0.019	15	1071.47	1568.29	20	42.35	67.7062	20	12.4555	16.7146	17	301.467	169.12	na	na	na
	WTR3	M	18	11875.7	17970.9	20	1.16	0.011	20	196.095	136.189	na	na	na	20	20.0525	12.6968	20	43.6531	26.6475	20	5.85	1.7252

## Sheet: TblS6.CECsummary
Table S6. Select summary statistics for contaminants of emerging concern in surface waters collected from select U.S. tributaries to the Great Lakes. Median concentrations were estimated for contaminants detected in greater than 20% of samples using the regression on order statistics method. Concentrations are ng/L. --, no data; na, not applicable
Contaminant	Total (unfiltered) or aqueous (filtered)	Contaminant class	Number of samples	Detection frequency, percent	Minimum concentration	Median concentration	Maximum concentration
Acetaminophen	total	Pharmaceutical	1	100	--	--	500
Metformin	aqueous	Pharmaceutical	411	72.9927	2.23	36.9	33600
N,N-Diethyl-m-toluamide (DEET)	total	DEET	521	70.4415	10	31	2200
Metolachlor	total	Pesticide	638	58.9342	10	30	1540
Atrazine	total	Pesticide	586	56.9966	10	71.6	2400
beta-Sitosterol	total	Sterol	562	51.2456	200	600	64000
Isophorone	total	Other	488	48.9754	2	9	70
Bisphenol A	total	Plasticizer	48	45.8333	30	31.9	810
Methyl-1H-benzotriazole	aqueous	Industrial	415	44.8193	8	83.3	8060
Carbamazepine	aqueous	Pharmaceutical	415	44.5783	0.31	4.86	333
Lidocaine	aqueous	Pharmaceutical	415	43.8554	0.31	6.29	2060
Tris(2-butoxyethyl) phosphate	total	Flame retardant	644	41.7702	40	299	38700
Desvenlafaxine	aqueous	Pharmaceutical	415	41.4458	0.7	7.42	1240
Fexofenadine	aqueous	Pharmaceutical	415	40.241	1.05	13.3	3620
Caffeine	aqueous	Other	415	40	2.18	31.9	6610
Tramadol	aqueous	Pharmaceutical	415	39.0361	0.53	35.7	863
Methocarbamol	aqueous	Pharmaceutical	415	38.5542	0.63	7.79	592
Galaxolide (hexahydrohexamethyl cyclopentabenzopyran)	total	Fragrance	568	37.6761	10	20	2180
Cotinine	aqueous	Other	415	37.5904	0.87	4.14	121
Hexamethylenetetramine	aqueous	Pharmaceutical	131	36.6412	9.3	18.1	59
Gabapentin	aqueous	Pharmaceutical	131	35.1145	33.5	98.7	692
9,10-Anthraquinone	total	Industrial	571	34.1506	10	30	500
Sulfamethoxazole	aqueous	Pharmaceutical	415	33.9759	4.81	21.4	1390
Oxcarbazepine	aqueous	Pharmaceutical	40	32.5	35	98.6	300
Venlafaxine	aqueous	Pharmaceutical	415	31.8072	0.99	3.66	319
Cholesterol	total	Sterol	136	30.1471	100	500	1700
Tris(dichloroisopropyl) phosphate	total	Flame retardant	616	29.7078	20	92.6	440
Metoprolol	aqueous	Pharmaceutical	415	28.4337	1.49	6.86	415
Fluoranthene	total	Polycyclic aromatic hydrocarbon	482	28.2158	10	5.89	670
Triamterene	aqueous	Pharmaceutical	415	28.1928	0.28	3.53	382
Acyclovir	aqueous	Pharmaceutical	415	27.4699	2.03	14.7	1110
Nicotine	aqueous	Pharmaceutical	415	26.988	3.36	22.2	492
Tramadol	total	Pharmaceutical	197	26.3959	100	6.95	730
Pyrene	total	Polycyclic aromatic hydrocarbon	466	26.1803	10	5.7	510
Guanylurea	aqueous	Pharmaceutical	93	25.8065	20.9	33.4	119
Atenolol	aqueous	Pharmaceutical	415	24.8193	1.18	9.99	1700
Meprobamate	aqueous	Pharmaceutical	415	23.1325	0.15	20.5	114
Trimethoprim	aqueous	Pharmaceutical	415	22.1687	2.11	12.1	516
Acetaminophen	aqueous	Pharmaceutical	415	20.9639	3.41	4.69	618
Sitagliptin	aqueous	Pharmaceutical	415	19.759	2.02	--	663
Indole	total	Fecal indicator	568	19.5422	10	--	100
Methocarbamol	total	Pharmaceutical	123	19.5122	100	--	827
Pseudoephedrine + Ephedrine	aqueous	Pharmaceutical	415	19.2771	0.89	--	267
Ibuprofen	aqueous	Pharmaceutical	191	18.8482	100	--	22000
Bupropion	aqueous	Pharmaceutical	415	18.7952	0.65	--	159
Caffeine	total	Other	599	18.6978	10	--	11700
Fluconazole	aqueous	Pharmaceutical	415	18.3133	2.59	--	221
Benzo[a]pyrene	total	Polycyclic aromatic hydrocarbon	565	18.0531	10	--	270
Ranitidine	aqueous	Pharmaceutical	363	17.9063	5.86	--	801
Diphenhydramine	aqueous	Pharmaceutical	219	17.3516	14	--	403
3-beta-Coprostanol	total	Sterol	135	17.037	100	--	500
Phenytoin	total	Pharmaceutical	212	16.9811	52	--	200
Triethyl citrate	total	Other	602	16.9435	20	--	780
Tributyl phosphate	total	Flame retardant	589	16.8082	7	--	900
3,4-Dichlorophenyl isocyanate	total	Other	476	16.5966	40	--	430
Venlafaxine	total	Pharmaceutical	203	16.2562	54	--	318
Thiabendazole	aqueous	Pharmaceutical	415	15.6626	0.83	--	44.7
4-nonylphenol diethoxylate	total	Alkylphenol	491	15.0713	200	--	9100
Piperonyl butoxide	aqueous	Pesticide	284	14.7887	0.19	--	53.5
Citalopram	aqueous	Pharmaceutical	415	14.4578	0.3	--	106
Propranolol	aqueous	Pharmaceutical	415	14.2169	1.34	--	52.2
Diltiazem	aqueous	Pharmaceutical	415	13.9759	1.09	--	171
Famotidine	aqueous	Pharmaceutical	415	13.7349	3.41	--	283
Oxycodone	aqueous	Pharmaceutical	415	13.7349	1.74	--	84.3
Prometon	total	Pesticide	644	13.6646	10	--	180
Iminostilbene	total	Pharmaceutical	202	13.3663	6	--	200
5-Methyl-1H-benzotriazole	total	Industrial	600	13.3333	20	--	6680
Carbazole	total	Other	602	12.9568	3	--	300
Triphenyl phosphate	total	Flame retardant	587	12.9472	10	--	90
Carbamazepine	total	Pharmaceutical	219	12.7854	79	--	376
Hydrocodone	aqueous	Pharmaceutical	415	12.7711	1.15	--	71.9
Oxycodone	total	Pharmaceutical	236	12.7119	100	--	700
beta-Stigmastanol	total	Sterol	624	12.6603	100	--	6000
Tribromomethane	total	Organohalide	594	12.6263	10	--	270
Metaxalone	aqueous	Pharmaceutical	415	12.5301	4.06	--	72.8
Carisoprodol	aqueous	Pharmaceutical	415	12.2892	0.46	--	36
Cimetidine	aqueous	Pharmaceutical	415	12.2892	2.89	--	281
Diphenhydramine	total	Pharmaceutical	415	12.2892	3.99	--	454
Phenobarbital	aqueous	Pharmaceutical	241	12.0332	16	--	80
Acetyl hexamethyl tetrahydro naphthalene	total	Fragrance	614	11.7264	10	--	130
Dextromethorphan	aqueous	Pharmaceutical	415	11.5663	0.62	--	37.8
Lidocaine	total	Pharmaceutical	173	11.5607	11	--	242
Temazepam	aqueous	Pharmaceutical	415	11.3253	3.41	--	74.9
Albuterol	aqueous	Pharmaceutical	415	10.6024	0.74	--	21.2
4-nonylphenol monoethoxylate	total	Alkylphenol	513	10.5263	130	--	3000
Benzophenone	total	Other	629	10.1749	10	--	3700
Tris(2-chloroethyl) phosphate	total	Flame retardant	632	10.1266	10	--	200
Citalopram	total	Pharmaceutical	209	10.0479	12	--	229
Pentachlorophenol	total	Organohalide	619	10.0162	100	--	700
1,7-Dimethylxanthine	aqueous	Pharmaceutical	415	9.63855	6.82	--	1520
4-Cl-3,5-dimethylphenol	total	Pharmaceutical	210	9.52381	10	--	400
Phenytoin	aqueous	Pharmaceutical	415	9.39759	21.9	--	2970
1,4-Dichlorobenzene	total	Organohalide	591	9.30626	10	--	290
4t-octylphenol diethoxylate	total	Alkylphenol	494	8.90688	100	--	500
Anthracene	total	Polycyclic aromatic hydrocarbon	588	8.84354	10	--	80
Cotinine	total	Other	554	8.66426	10	--	310
Camphor	total	Other	596	8.22148	10	--	3100
Codeine	aqueous	Pharmaceutical	415	8.19277	4.61	--	95.3
p-Cresol	total	Phenolic	536	8.02239	10	--	170
Phenanthrene	total	Polycyclic aromatic hydrocarbon	539	7.60668	20	--	260
Celecoxib	aqueous	Pharmaceutical	238	7.56302	71	--	306
Warfarin	aqueous	Pharmaceutical	415	7.46988	0.47	--	58.4
Fluconazole	total	Pharmaceutical	221	7.23982	50	--	306
Carbaryl	total	Pesticide	644	6.98758	10	--	990
4-Nonylphenol (sum of all isomers)	total	Alkylphenol	600	6.83333	100	--	1200
Morphine	aqueous	Pharmaceutical	415	6.74699	2.24	--	63.6
Dehydronifedipine	aqueous	Pharmaceutical	415	6.50602	0.2	--	171
Methadone	aqueous	Pharmaceutical	415	6.50602	0.43	--	23
Bromacil	total	Pesticide	644	6.36646	30	--	190
Tetrachloroethene	total	Organohalide	614	6.35179	10	--	940
Desmethyldiltiazem	aqueous	Pharmaceutical	415	5.78313	1.27	--	28.1
Triclosan	total	Other	598	5.68562	30	--	1000
Diltiazem	total	Pharmaceutical	220	5.45455	14	--	112
Glyburide	aqueous	Pharmaceutical	415	5.30121	0.3	--	9.93
3-Methyl-1H-indole	total	Fecal indicator	585	5.29915	10	--	70
Quinine	aqueous	Pharmaceutical	415	5.06024	1.69	--	66.5
Propofol	aqueous	Pharmaceutical	226	4.86726	23	--	100
Primidone	aqueous	Pharmaceutical	230	4.78261	37	--	180
Lamivudine	aqueous	Pharmaceutical	415	4.57831	3.42	--	150
Nadolol	aqueous	Pharmaceutical	415	4.57831	1.82	--	33.6
Butalbital	aqueous	Pharmaceutical	238	4.20168	17	--	100
Meprobamate	total	Pharmaceutical	241	4.14938	72	--	313
10-Hydroxy-amitriptyline	aqueous	Pharmaceutical	415	4.09639	0.97	--	5.69
Menthol	total	Other	639	4.06886	20	--	2200
Sertraline	aqueous	Pharmaceutical	415	3.85542	0.87	--	24.4
Hydrocodone	total	Pharmaceutical	239	3.76569	25	--	200
Loratadine	aqueous	Pharmaceutical	415	3.61446	0.14	--	4.44
Nizatidine	aqueous	Pharmaceutical	415	3.37349	3.71	--	29.1
Omeprazole + Esomeprazole	aqueous	Pharmaceutical	415	3.37349	0.54	--	13.5
Penciclovir	aqueous	Pharmaceutical	415	3.37349	19.3	--	150
Verapamil	aqueous	Pharmaceutical	415	3.37349	0.95	--	40.9
Fluoxetine	aqueous	Pharmaceutical	415	3.13253	0.34	--	13.3
Methotrexate	aqueous	Pharmaceutical	415	2.89157	11.5	--	161
Nordiazepam	aqueous	Pharmaceutical	415	2.89157	2.34	--	9.83
Metaxalone	total	Pharmaceutical	229	2.62009	35	--	125
2-Ethyl-2-phenylmalonamide	aqueous	Pharmaceutical	239	2.51046	22	--	92
Codeine	total	Pharmaceutical	239	2.51046	25	--	82
Abacavir	aqueous	Pharmaceutical	415	2.40964	0.92	--	7.71
Pentoxifylline	aqueous	Pharmaceutical	415	2.40964	2.22	--	20.3
Piperonyl butoxide	aqueous	Pesticide	218	2.29358	16	--	100
2,6-Dimethylnaphthalene	total	Polycyclic aromatic hydrocarbon	573	2.26876	10	--	200
Nevirapine	aqueous	Pharmaceutical	415	2.16867	0.37	--	20.1
Norverapamil	aqueous	Pharmaceutical	415	2.16867	0.88	--	6.01
Theophylline	aqueous	Pharmaceutical	415	2.16867	54.7	--	240
Chirald	aqueous	Pharmaceutical	240	2.08333	10	--	20
Dextromethorphan	total	Pharmaceutical	240	2.08333	11	--	49
2-Methylnaphthalene	total	Polycyclic aromatic hydrocarbon	592	2.02703	10	--	200
4-Cumylphenol	total	Other	642	2.02492	10	--	800
Erythromycin	aqueous	Pharmaceutical	415	1.92771	4.47	--	22.2
1-Methylnaphthalene	total	Polycyclic aromatic hydrocarbon	585	1.88034	20	--	100
Verapamil	total	Pharmaceutical	237	1.68776	56	--	99
Amitriptyline	aqueous	Pharmaceutical	415	1.68675	4.78	--	14
Chlorpheniramine	aqueous	Pharmaceutical	415	1.68675	1.07	--	5.14
Carisoprodol	total	Pharmaceutical	241	1.65975	45	--	100
Diazepam	aqueous	Pharmaceutical	415	1.44578	0.74	--	1.66
Hydroxyzine	aqueous	Pharmaceutical	415	1.20482	0.42	--	7.34
Sulfadimethoxine	aqueous	Pharmaceutical	415	1.20482	6.79	--	16.7
Alprazolam	aqueous	Pharmaceutical	415	0.963855	0.47	--	2.01
Loperamide	aqueous	Pharmaceutical	415	0.963855	1.36	--	1.92
Diethyl phthalate	total	Industrial	628	0.955414	100	--	5000
Dichlorvos	total	Pesticide	633	0.947867	10	--	40
Ticlopidine	aqueous	Pharmaceutical	240	0.833333	13	--	17
Chlorpheniramine	total	Pharmaceutical	241	0.829876	10	--	30
Griseofulvin	aqueous	Pharmaceutical	241	0.829876	59	--	200
Metalaxyl	total	Pesticide	643	0.777605	40	--	60
Propoxyphene	aqueous	Pharmaceutical	415	0.722892	1.77	--	6.92
Bis(2-ethylhexyl) phthalate	total	Industrial	628	0.636943	2000	--	36000
3-t-butyl-4-hydroxyanisole	total	Other	474	0.632911	10	--	70
4t-octylphenol monoethoxylate	total	Alkylphenol	510	0.588235	200	--	200
Clonidine	aqueous	Pharmaceutical	415	0.481928	4.26	--	13.8
Glipizide	aqueous	Pharmaceutical	415	0.481928	4.45	--	10.7
Norsertraline	aqueous	Pharmaceutical	415	0.481928	14.8	--	22.1
Oseltamivir	aqueous	Pharmaceutical	415	0.481928	2.02	--	7.15
Methyl salicylate	total	Other	640	0.46875	10	--	10
Methadone	total	Pharmaceutical	237	0.421941	100	--	100
Efavirenz	aqueous	Pharmaceutical	239	0.41841	100	--	100
Meperidine	aqueous	Pharmaceutical	239	0.41841	200	--	200
Amitriptyline	total	Pharmaceutical	241	0.414938	40	--	40
Antipyrine	total	Pharmaceutical	241	0.414938	100	--	100
Temazepam	total	Pharmaceutical	241	0.414938	50	--	50
Naphthalene	total	Polycyclic aromatic hydrocarbon	598	0.334448	40	--	70
D-Limonene	total	Other	640	0.3125	600	--	1200
Phenol	total	Phenolic	644	0.310559	100	--	200
Raloxifene	aqueous	Pharmaceutical	363	0.275482	2.97	--	2.97
Amphetamine	aqueous	Pharmaceutical	415	0.240964	2.42	--	2.42
Antipyrine	aqueous	Pharmaceutical	415	0.240964	27	--	27
Benztropine	aqueous	Pharmaceutical	415	0.240964	11.5	--	11.5
Hydrocortisone	aqueous	Pharmaceutical	415	0.240964	525	--	525
4-tert-Octylphenol	total	Alkylphenol	610	0.163934	100	--	100
Diazinon	total	Pesticide	644	0.15528	40	--	40
Betamethasone	aqueous	Pharmaceutical	415	0	na	--	na
Diazepam	total	Pharmaceutical	241	0	na	--	na
Dihydrocodeine	aqueous	Pharmaceutical	122	0	na	--	na
Duloxetine	aqueous	Pharmaceutical	415	0	na	--	na
Ezetimibe	aqueous	Pharmaceutical	377	0	na	--	na
Fadrozole	aqueous	Pharmaceutical	415	0	na	--	na
Fenofibrate	aqueous	Pharmaceutical	415	0	na	--	na
Fluoxetine	total	Pharmaceutical	62	0	na	--	na
Fluticasone propionate	aqueous	Pharmaceutical	415	0	na	--	na
Fluvoxamine	aqueous	Pharmaceutical	415	0	na	--	na
Iminostilbene	aqueous	Pharmaceutical	415	0	na	--	na
Ketoconazole	aqueous	Pharmaceutical	353	0	na	--	na
Lorazepam	aqueous	Pharmaceutical	415	0	na	--	na
Methylphenidate	aqueous	Pharmaceutical	187	0	na	--	na
Norethindrone	aqueous	Pharmaceutical	415	0	na	--	na
Norfluoxetine	aqueous	Pharmaceutical	415	0	na	--	na
Norpropoxyphene	aqueous	Pharmaceutical	241	0	na	--	na
Orlistat	aqueous	Pharmaceutical	80	0	na	--	na
Oxazepam	aqueous	Pharmaceutical	415	0	na	--	na
Paroxetine	aqueous	Pharmaceutical	415	0	na	--	na
Pentobarbital	aqueous	Pharmaceutical	238	0	na	--	na
Pentoxifylline	total	Pharmaceutical	241	0	na	--	na
Phenazopyridine	aqueous	Pharmaceutical	415	0	na	--	na
Phendimetrazine	total	Pharmaceutical	241	0	na	--	na
Phendimetrazine	aqueous	Pharmaceutical	415	0	na	--	na
Prednisolone	aqueous	Pharmaceutical	415	0	na	--	na
Prednisone	aqueous	Pharmaceutical	415	0	na	--	na
Promethazine	aqueous	Pharmaceutical	345	0	na	--	na
Ractopamine	aqueous	Pharmaceutical	131	0	na	--	na
Sulfamethizole	aqueous	Pharmaceutical	415	0	na	--	na
Tamoxifen	aqueous	Pharmaceutical	415	0	na	--	na
Tiotropium	aqueous	Pharmaceutical	415	0	na	--	na
Valacyclovir	aqueous	Pharmaceutical	415	0	na	--	na
Chlorpyrifos	total	Pesticide	644	0	na	--	na
Isoborneol	total	Other	644	0	na	--	na
Isopropylbenzene	total	Other	639	0	na	--	na
Isoquinoline	total	Other	641	0	na	--	na
BDE congener 47	total	Organohalide	644	0	na	--	na
Acetophenone	total	Fragrance	644	0	na	--	na
Tris(2-chloroethyl) phosphate	total	Flame retardant	1	0	na	--	na
4n-Octylphenol	total	Alkylphenol	513	0	na	--	na

## Sheet: TblS7.FreqTbls
Table S7. Frequency tables for tests of association using chi-square test. Values in cells are observed counts/expected counts with Pearson residuals (observed minus predicted) in parentheses. Comparisons between vulnerability and hazard were completed on a site-by-site basis. Measured biological responses represent measurements in individual fish and were compared against site classifications fo…
		Predicted hazard					Predicted hazard					Predicted physiological hazard					Predicted growth hazard					Predicted reproductive hazard
		Elevated	Unelevated				Elevated	Unelevated				Elevated	Unelevated				Elevated	Unelevated				Elevated	Unelevated
Predicted vulnerability	Elevated	144/121 (2.0)	22/45 (-3.4)		Measured overall biological response	Elevated	451/502 (-2.3)	219/168 (3.9)		Measured glucose	Elevated	225/246 (-1.3)	245/224 (1.4)		Measured condition factor	Elevated	15/15 (0.10)	560/560 (-0.01)		Measured reproductive endpoints1	Elevated	136/190 (-3.9)	117/63 (6.7)
	Unelevated	82/105 (-2.2)	61/38 (3.6)			Unelevated	585/534 (2.2)	127/178 (-3.8)			Unelevated	427/406 (1.0)	350/371 (-1.1)			Unelevated	22/22 (-0.08)	857/857 (0.01)			Unelevated	900/846 (1.8)	229/283 (-3.2)
p-value		<0.005			p-value		<0.001			p-value		0.02			p-value		1			p-value		<0.001
1Measured reproductive endpoints included vitellogenin, fecundity, and estradiol for females, and vitellogenin, secondary sexual characteristics, and 11-keto-testosterone for males. All reproductive endpoints were pooled by sex to indicate an overall reproductive response.
